# Supplementary material for: An RVFLNs ensemble modeling method integrating PCA and PSO: Application to yield prediction of Nongxiang Baijiu
Source: PLoS One. 2026 May 6;21(5):e0348784. doi: 10.1371/journal.pone.0348784 (PMC13148675; doi:10.1371/journal.pone.0348784)
Supplement: S1 File — (CSV) [file pone.0348784.s001.csv]

Target	V1	V2	V3	V4	V5	V6	V7	V8	V9	V10	V11	V12
28.06186094934275	12.70338338322387	222.21787733934931	4.4519803081817475	40.59495791631597	50.55053000108203	0.06201067296699674	76.52911789507306	96	98.58593127305483	9.837442509228767	40	90
18.84476771847816	9.798084324391416	157.81399556139166	5.912008073497615	41.94374051694747	49.40478802197138	0.08345768021693342	60.72104302726186	94.68201322955947	93.40555656131369	6.699107059368728	40	80
22.600146161447782	12.542662539073314	194.9291419723061	4.792749767792352	37.0156002307285	52.2515624328754	0.04128778268853197	60.06085065864991	96	94.76350840489803	12.96892486938447	36	80
25.771369091610012	5.532553992123491	220.4813231077202	5.498968592046774	41.20280897170637	54.633742104250544	0.1602211572806171	59.44567589867106	93.09352867841564	96.88515462279588	9.945546929591611	36	80
18.35399718159801	9.506179743230666	170.63914228149656	5.655649157733115	36.2051488301383	51.13443024595782	0.020442034951490357	57.642411872028546	96	92.48606427968322	9.032882872419728	38	90
19.71990266342903	10.770666104620478	181.4766226272871	5.512785876343914	43.198078953272706	51.081733113037075	0.05013285498972769	67.6536004060046	92.04144243027062	89.9169998790798	5.651134691422826	39	70
23.95374997236992	6.80337392223891	231.0942355256854	5.060630873193799	41.2991240033934	54.31358043534475	0.13614507411989624	61.521388412976385	93.14793277080595	99.9	11.358518129958492	36	90
20.332149699239494	9.252636670687483	189.87458437132187	4.958660990827167	39.70799571985232	51.806241365939115	0.016518833960080692	60.635550280314476	94.86708696141996	95.09075739324803	9.08671001835096	37	90
22.84578763782846	7.779749171251101	194.62745831521102	4.118037042324165	42.51930475196043	51.08973207659908	0.05961317164697777	64.20291678390439	94.77196710947652	95.76821349482674	8.578975930454876	36	80
19.509005924451937	3.2214175979724056	202.2282486383105	5.092236639299829	37.539659320753856	53.04568036155298	0.13029077717764648	59.11046840485049	96	92.79762051561107	7.197921511167214	36	90
20.877386997017013	4.856389832498317	184.1612447842721	5.253033733477342	41.19023727090853	51.65625953490114	0.1428151805279829	61.36679537	95.94653963803842	92.93077737002977	8.091486711203038	37	70
19.71075444442695	10.895861106199844	170.36435276920037	2.9822460203598506	39.90773599083063	50.85084547284954	0.06792321339244382	65.6517018502732	96	92.70332061566094	8.19758255094294	40	80
23.100481583199382	7.130974466207787	208.12789511036962	6.079913267134442	40.39882233970208	51.786010442991454	0.09765663540384718	60.73297065027555	94.84892978057053	95.3773123498591	7.792308197272002	40	80
19.73948108738724	7.51824654479064	185.0784821809366	5.225252926074717	39.818777418927574	51.777956636940644	0.12549871547645514	68.33794691457578	93.5383642134351	91.97794931696043	9.403592680102548	36	90
22.202043319903606	6.240216279980741	207.4264218167334	4.025448570227861	39.60812303888276	53.17830827765951	0.16902380012867196	60.77638005569704	96	95.91578778370734	10.998373871110491	36	70
23.165350898564984	9.141010165074587	203.51184351848303	5.1987352298942	36.21219622955185	50.81279778599916	0.10826293425726799	64.15409232702005	96	94.59247009463468	10.636306456657332	38	80
24.565939052250652	10.532554611607116	208.59840371147837	5.646000166873979	38.81994216316902	52.96687139289544	0.1449060140429774	68.17209657419589	94.20244822133411	97.19211149246236	10.506943323983169	39	100
23.81181094846753	6.914734675770585	214.5872303660456	5.77923815230038	37.250651976401215	52.056558167207285	0.13531743143039637	57.70813579311831	96	98.37568584224209	7.821199206867903	37	90
22.51740616541913	7.645714660515001	198.64797079365226	6.204197597130424	37.92332557090409	51.57835600808686	0.09728330330515045	65.36039541632313	95.46841566283531	98.35826434480914	5.969416660554579	38	80
26.189759984687917	11.826163419730126	210.8645815241493	5.632804098702058	39.58794335436553	51.89693360737959	0.15159982574372796	78.25838078696343	94.40285169687756	97.16522357715695	12.719931051390887	40	70
17.328789571514818	7.764082305380672	169.01072298542883	4.786853057413026	38.94650498069343	51.73986376278936	0.10658131607912578	65.10770902817268	96	95.01764087169562	9.591870695308232	38	70
23.38553609128562	6.921509032292503	205.4899175526755	4.425994856111527	40.94880035403057	51.326325193264594	0.09818393846822442	66.66430123951709	96	95.71705915989564	8.275404531360746	40	80
24.227800365083702	9.98042454847768	217.82825452769492	5.447833200234745	39.32933583324274	52.79850163792813	0.09774286082106703	69.2234497888292	96	95.58184953966942	10.566609743032897	39	80
27.765736294506745	10.45040679587029	234.61002675774688	4.858291906179976	40.0322376244423	53.44024312735323	0.09233985646439699	68.52967790236278	94.6173123812545	99.32383618134739	11.02387107518338	40	90
20.781347603227573	5.237811523635184	189.36534656038378	4.7671609572919555	40.2954087260866	51.40405168312469	0.0899568198014067	55.731775644831174	96	96.10164540102495	6.382588474462451	39	80
16.748830569443868	2.976871478834667	168.9071181742792	4.336280348277233	40.63295271696711	51.95333942439757	0.1089878011058985	49.73284009804314	95.95736560880181	90.87688971080784	11.003177480729626	36	90
20.557623190896603	15.11291516946932	183.23132351176318	4.868848552625382	38.40128627812253	50.85159865879164	0.12473477486158817	79.41108426294805	95.8569030552784	92.01737301051988	8.720957798740331	40	80
20.57734683294718	7.496347706842444	180.99709825642088	5.038589827815974	42.1722426684258	51.96567906546457	0.09457602367573914	67.01960589457153	95.48640259697434	93.0353219565108	8.171103985022663	38	110
25.973344827928877	8.362191824992651	218.34533948122322	4.725853057357406	41.41158993358545	52.239549116077164	0.1374913043796817	66.60654425692624	95.00935742647974	94.66051275877822	7.424329096493433	38	110
23.63665884078943	10.258929223746332	218.40104975866623	5.077185499430774	39.40440753104649	51.42814343103813	0.1553349296254921	80.63304716481962	95.8616310801458	96.42584688256026	10.358184893572444	39	90
24.928899777181474	10.226759035339017	197.26528164708623	5.416246125925691	40.802413991803014	50.31059415661901	0.08372797582048552	62.52119431869763	95.80802937107059	99.9	11.396879907797691	39	70
30.532264729276044	18.389915788650036	244.35785284577253	4.90542186956655	37.1437716641712	51.95089840925079	0.021251339378391243	89.7565950903744	96	96.97310382262533	8.804728898997263	40	70
17.26162627077872	3.6565361539658063	178.47837188328643	4.5958663530981525	40.21354350103179	50.79945807457925	0.0971023057811924	56.79030207724322	96	88.63416630080873	6.5905436955430305	37	110
19.841855830293028	9.302291193631492	165.81590228585796	5.153315386488249	40.12519343461055	50.66516019056133	0.06777967548875942	61.77039350677071	96	92.85922062966931	9.650154803974539	39	90
22.88229926637066	10.710760363317542	197.8231916504623	5.232371726479833	42.41557578453434	51.101017982655634	0.10827928037679962	60.66007284856686	96	99.9	9.403907087983217	38	90
22.480208292532453	10.58908462236268	198.38074580924427	4.4489015796507205	42.8107024021225	51.318519880602544	0.005921141262260496	52.90498115727446	93.36328155992803	99.9	9.269148330116396	38	100
21.68295079715786	5.410451839318851	199.6699125243256	5.437991458208323	40.920411637595244	52.759907801121024	0.12329905749171821	67.42502399859126	96	89.93310120131507	7.046495966353762	40	100
23.15531109752199	6.215154269059838	205.22690495956928	4.769393073923656	45.35075188415157	51.1707521555192	0.09349316097361982	63.087563401899004	92.53396103611554	95.03592063735111	9.96504300782592	37	100
18.19616652338341	6.334855242290514	173.9982328000419	5.017905568095385	40.71450892054622	52.47561102944453	0.10316980840568238	52.80971129334918	96	90.17707036326118	9.847510038261353	36	80
21.496896524681112	10.84703753892023	195.0281853887201	5.320831273662395	42.78778881596052	51.61683580833356	0.08014710835014098	65.25931706226746	92.99375094527934	96.50130667435074	11.618085818421422	38	100
22.32141306886091	9.141380090561446	201.31489255598655	6.152065778497625	39.12360952028994	51.89885814826577	0.1255188258457312	62.134014856412016	95.69622970357804	99.9	12.516139203559643	37	90
22.54050731211505	4.713838628646086	191.5889728483008	3.6968339477828103	39.39016559071516	52.042269115755424	0.11494652818569838	63.1806095199362	96	91.82571185562097	11.695988335998445	37	70
20.420933348747866	6.193153803730862	194.4634721122958	3.905403535149693	41.01925921782111	52.485145873947616	0.05022391852786204	55.91369114780976	96	91.41987170460753	7.667051260900399	39	100
22.111908545269984	9.94125962880625	205.17054054302827	5.845678694070336	42.3381123516127	52.86978912573679	0.03651690703726397	69.19679122397496	93.53599818277293	90.31290760152929	8.876526689897968	40	90
15.020670240056607	11.378444306159345	147.76647351170567	5.754568263525743	37.913573374287544	50.23629310220726	0.12510634594109804	62.168181309604975	96	92.60992480912019	13.551193803668724	37	70
24.299224954123755	9.272831361524963	204.51052677125375	4.53543417984832	42.7093952167593	51.75517502901986	0.1537576789161506	62.35513111068112	94.86935311075605	97.46694398514926	11.369895111254296	36	70
21.442269948026084	8.69585656283246	197.61734057965384	4.6896489096717735	35.94844962115274	51.05904842863253	0.10668976029041104	68.1670882589555	96	94.89358988598035	9.62449225429797	38	90
19.25439515202661	8.524912496925205	175.39815959669954	5.580110240562077	38.393478501021825	50.946246177863166	0.04205661637186539	60.47412520308947	96	90.72831048881322	6.400713619966446	37	110
22.225850612858423	12.804526670913944	181.42660814875876	4.426281291554143	40.11051578678966	50.055379993393124	0.07126681468931745	70.51171893396787	94.22240657405852	90.442445384815	8.420605825425344	37	80
19.5257813427741	9.712497316979334	190.75803397110437	5.144769786131541	40.528142209046315	52.331246500963275	0.10447320221580829	64.87535717868192	92.82478315681112	95.22554524071019	9.998641904486087	39	90
23.525613527530567	13.683295738349411	188.3172656688087	4.728935936600566	41.074481038013026	49.4336857169481	0.04245150744677974	63.2898564075432	94.53994968233629	96.77430462643517	8.192007875425135	40	70
25.08992110166167	7.499319841083828	224.32768558737726	4.901981844206966	39.97729966361418	51.57374311816167	0.07550227600569655	63.22777224992736	95.07622561571799	99.9	7.694758857171662	40	110
25.385627184177473	10.257814798263572	214.81472757080468	4.8850391516674545	41.75424463108644	51.75862164738698	0.11607085748251703	73.03991602776277	94.410401324022	95.88485076031114	9.663392670081542	39	100
18.189143751958596	11.045970335504334	164.79290608923395	5.270150449099428	36.862170938575716	50.56640160634082	0.08312980303216932	72.74336184624019	96	93.44907850557242	7.839942158582478	40	100
22.077674728681753	10.789422355083925	204.9734804125676	4.733467479536178	38.47740020160881	50.66779150556239	0.04654873774828849	70.14466839775021	96	93.14858233169878	8.32547317227071	39	110
23.887117256820584	5.904945284685087	218.2913034566385	4.769179910792777	36.7984944087637	53.18749716679841	0.1280986069628077	60.58928831169767	96	98.16182450704063	8.562208653794753	37	70
20.999282061027287	10.881891022242328	197.88432038797436	4.610823266637035	38.96829506574307	51.26600410952036	0.040631906565492745	67.11155582724834	96	93.33926592573648	7.061542915424042	40	110
27.009208287069743	9.088402338904537	239.305753374767	5.229769184337119	39.052731716727806	53.331321863099625	0.07617609667459546	68.29869157965162	96	99.24829603161778	9.035143179719753	40	90
18.16005489607106	9.816007782828624	175.25824728375895	4.499741956359134	39.05294184730864	53.01903051464573	0.1350648974780172	61.20373158008418	96	95.97673848615473	10.856142567478761	36	110
24.43680114588047	6.9764725328326564	223.05478323708445	5.003930970760515	38.76228050370368	52.44838082212229	0.049932802026628656	64.65036949694685	95.96722360182763	95.24614296577128	8.453106698433034	40	110
18.580566755416886	10.3278811659043	167.4641731215139	4.839672942368913	36.9305040625668	50.7883742062771	0.07028003432252694	71.27541759258129	96	91.72915715027935	7.523654234319514	40	70
24.62005638597658	6.201656327256747	209.50139986716792	4.481549107179241	39.22486564395996	52.880679083320494	0.13802140181821965	57.70462742285538	96	98.20597760566004	14.232874844263929	36	80
23.498068690026294	7.066903007229534	194.82659509716714	4.0855742903617625	43.43540133066843	51.805730959234886	0.13990379806847275	67.73827979452105	92.0786582973843	92.75543503926156	8.488845824755323	39	100
24.400317350674655	3.879133326400675	217.5928338136643	4.638867717682281	39.045411900258166	53.4395832612852	0.11122097755389396	56.54540328392105	96	95.71732481974371	8.777631571721725	36	70
16.423897046078924	7.319188513789393	157.34723358222357	4.888003903714306	41.354837939360515	51.090344050446	0.09972692522529393	61.63862556451188	93.51076241357826	88.16585173289785	5.806051716234574	36	100
21.98243068526481	8.900654104833219	206.14626162208367	4.783203484393738	38.10696342682969	51.21567278807792	0.1173572486388705	65.6930288933814	96	97.77067254704998	9.279636598269041	36	80
21.549296579764043	11.146314503979085	190.50480610594673	4.479226002034708	41.54339467755469	52.85060700780946	0.1633300991306994	67.5599303580878	92.77564045837688	91.99131145033321	13.06037950456415	38	70
27.66416762666143	8.142999134881855	243.15730324018668	5.372626380791565	39.24923451184499	52.215664719203055	0.11137395944119333	62.10509554986764	96	99.9	9.199274600277144	38	80
24.368618659490043	8.694261005740309	209.56299213939792	4.022054864664227	39.35657948847527	51.64268370188028	0.03622686276203721	63.88789413980674	96	92.93598028396408	9.145938962421933	40	100
17.445030574971724	4.643516263183969	157.91546655888425	5.623687872815492	38.982231507187755	49.96087336768224	0.06280293221521294	49.43723244724596	96	91.27561472772983	8.19791326842105	36	80
23.28204115892155	9.023950985397217	208.10593009660184	5.270412117919548	38.99659177509512	51.252820805855855	0.09356399476709924	74.83285319288952	96	94.82403334396132	7.729263888610258	40	90
24.240880067443534	7.537622798114539	199.80420717285304	4.851726571725263	40.502293831635946	51.28323606104148	0.09874051322527377	58.31376050206049	96	94.32225625643089	8.622676340146144	36	80
23.5541568035166	7.911808144762579	205.24111242581557	4.844776277033475	41.284362141686785	52.63395185921112	0.11639119777378983	65.68653937242121	92.17272867930976	93.15611457527925	9.589304912533198	38	90
28.498578900235685	8.663104280566126	234.77125616898263	4.115572406384863	40.314630456350905	53.603849852326825	0.1890824420133524	71.55380937801408	96	99.9	13.715293074480126	39	100
25.109990437162026	8.44848010558133	231.87910489504802	4.561214243922426	38.249851099804644	52.7339890403635	0.1311818838602086	64.9931342511718	96	99.24943775128698	8.98569498193567	38	80
19.702736414805365	9.844515681827533	161.86970079564944	4.355855502530081	40.05186239818774	52.001762199512854	0.08986131616967938	63.952027527861915	96	87.39907658012024	12.43662783968406	38	70
21.04021835558325	9.163897998258056	184.72679487749016	4.215781405751193	42.02425582490028	51.991775749178004	0.09935310025517087	68.4958125199769	95.01488225295127	87.21626353454879	8.98610787920617	36	100
20.732410343099463	6.606979144131203	196.31815174920337	5.4995625768793746	38.01879629313181	52.48998709961803	0.12818974292189475	62.83104553200081	96	91.61640486439185	7.835098163711227	38	90
22.582621733226354	9.168421260326411	191.4028351985918	5.063752962903178	36.66489145295646	51.21685093178248	0.10693166591654332	63.05925927954044	96	97.222269676799	8.584082817762294	36	110
20.023312292409077	7.723419931192069	181.47957122456626	4.855862535554171	40.52013697564065	52.465552031933015	0.11774323704664123	62.61618433174714	96	91.37853613599451	11.389548381726156	37	70
24.044921868713367	11.536747065466768	199.36860896706833	5.231407464239356	37.52799031415936	51.520228907437094	0.09845500548020028	66.38366434786565	96	95.14260968156846	9.254349933531115	39	70
22.020549168298423	9.19487249527619	190.8327704254441	4.284071790546887	43.12939564497772	53.00667372661433	0.051741830049498755	75.03219107769367	92.38247382844763	85.52913759309318	7.333316378604929	40	90
29.37509708483775	8.196249918516013	240.65035222120258	3.933554221342355	38.92248034146845	51.804125145703836	0.09879914185788465	64.61528091853413	95.12644479247155	99.9	9.227544040083831	40	110
23.268642249673153	10.12416682734124	197.23195694294523	4.833875052382142	38.44575850974401	51.95299284605439	0.10306570180161578	72.09273790951623	96	92.84954070728925	10.589340301304295	40	80
25.696103672906588	6.829944212115939	219.45776154627345	5.335493457908669	40.176988639158346	52.620667348200996	0.08299975136703813	63.29647743675548	96	96.7502260007489	7.508592188355169	40	110
23.552766052847858	13.821301913568888	188.0933440869543	4.498003002813881	42.338609630361525	51.9643340574819	0.09508940404051212	77.84555560126232	94.25255798138262	94.90868861352229	12.32008421104037	40	70
20.015390692564587	8.443724665563936	173.833522289297	5.7716071290179904	40.907657139069734	52.40158341530925	0.16908986035646567	60.070398275709195	94.56825904985135	91.55267823392813	13.304980941694168	37	80
20.955443178403698	4.269150321553277	188.73242619563302	4.7041596588790355	39.926520447140206	51.82200326546886	0.08472837084078952	58.77194734915656	96	86.95256760700711	8.667640614906048	38	110
19.827596334975514	4.654883940931802	184.68564660782664	4.435766108372657	40.50484739286406	51.85287379788245	0.07885909658832257	50.786896228925556	94.83543981031625	95.92402933307281	7.156581689073259	36	80
15.280877348052355	6.57110987291456	165.69065812991482	4.771753183998966	43.161889528812914	51.76764432944822	0.09323213174143634	60.69715311175971	94.54807604989149	86.575285577124	7.67996350582528	36	110
23.901962853960544	9.533772469164731	193.59689018741383	5.908455958233155	39.19984817119522	51.280589425893645	0.08526040063120606	66.65858718702509	94.15357591065043	92.77717714165777	8.72567675894985	37	110
19.841863066473543	9.204874205850391	168.44881386665458	5.32936265085482	37.848110621725546	50.14793836097684	0.07885280679593844	68.89308705903211	96	89.54710583695079	7.510789706622356	39	110
20.97829910681154	10.431606132146543	179.61875849546382	5.003257627802222	43.049105729496674	51.70853789605195	0.10414604862624698	67.1605828909908	92.32111171389246	89.79627361370515	9.90304728474492	37	70
24.986995114848007	7.522245144160285	210.28099369276734	5.007752200959798	35.60149298935572	53.47827741207976	0.06103630993844674	68.00555670995637	96	88.2080454656946	7.240188454623823	39	70
22.560209460204156	9.797517192604325	199.6871294857696	5.136499095019643	41.41409832488979	51.21462029809788	0.08576934371493718	57.18769063575084	94.49092657712575	96.58088948154618	11.689498581675087	36	80
23.3449888318128	8.13116951760393	191.91587463729434	5.016837102357173	41.18150942551715	51.191377154156754	0.09670813056111799	60.85668127187289	92.27074694835498	98.24067016802421	8.730603954972771	36	100
23.70159541614956	5.9284968002521445	222.2502457588389	4.14116351136766	39.46476628583733	53.984200154438724	0.14951895913318997	69.88662629173035	96	88.06299423746789	6.676107583585059	40	70
19.7410076792874	10.027775118833036	183.4605640686276	4.350413669808849	40.45733783501466	52.27824404240904	0.10093640524101734	64.28229470575093	93.48913424478508	88.24326578153418	10.537599487232677	36	70
22.602081192500997	7.579902268845682	185.01633542307624	4.233222101280114	39.79743204547785	51.82171634565402	0.18428832917817423	62.36455165561085	96	99.9	9.214002791785957	40	90
19.56241562752856	13.004639656814522	161.4693186400824	4.971531502303072	37.59489521583757	48.75102330136652	0.04421355556467791	66.76911838252781	96	96.92646728678862	7.111957819983844	39	110
21.559118351406624	11.814975887177305	183.50102227155188	5.032740992126992	40.536234287254	49.262250072224546	0.03788387845761495	69.0021911429975	96	91.60430056158835	7.660594355561662	39	100
18.01508842508919	5.114400526493224	184.10384251523504	5.895325541429337	37.96610515499958	53.61037324305819	0.05354552049475046	56.68481099518179	96	91.45311848450848	6.54160677017366	36	110
23.099804845858248	6.987650958082944	205.16690639800856	5.456385748534185	40.4773024683148	53.14769866487902	0.12899889951218105	65.11356232936652	96	92.1754379055055	10.263029873365483	38	100
24.721800443990546	5.211239887849679	228.09746115758261	4.843556509016335	39.9364719369044	54.176884021105735	0.10575387222526819	56.84213797128422	95.0808029028114	99.48924381480418	7.9751811502804495	36	80
21.231851781867356	8.630751395516924	199.17452118816698	3.9781578162041757	40.717188873011146	51.76944469891155	0.06741344157602656	73.68244975487202	94.66882446730146	85.84650321311588	7.3400211965786335	39	100
19.48589425600876	9.158483121270539	156.70625216183663	4.109019488811964	38.802314299759466	50.28243016664984	0.10597326992099292	63.57270789535209	96	96.49307324018551	9.414806828435097	37	100
25.391943616775475	7.298757443741119	207.80212008623522	5.155924186170346	41.40503332152087	52.284776602700184	0.10110440589918539	67.23199893990676	91.399241489787	96.20666811765484	11.008449343591595	39	90
26.169366315918644	4.261069069164823	245.81817505640737	5.31573082196615	38.68015693637035	54.051500535902655	0.1702759900500428	61.33853100268489	96	98.20618803406285	8.53659311805311	38	110
21.80563905524025	6.107890825459171	175.82429647824992	5.317173071078309	41.28385301575892	52.36098077893033	0.10688764020664862	58.25402325588932	95.82294522772699	94.34133446335485	10.316284457948184	38	70
23.698346990560324	8.362060865202057	195.1654382000415	5.2787525266663415	39.08776445604768	51.961400579462484	0.1530911859950742	71.1211773298884	96	94.82869648609152	9.319838970993395	40	90
22.361047699302425	9.720753040446775	181.10148357969518	3.7005977292145396	42.62898350652721	51.93456577098227	0.0957375669495607	61.58724489188244	96	99.89872105846436	9.843237311888927	38	80
19.925205369173902	10.9571090491698	172.3682933921242	4.257048585092449	38.656862377474525	51.99421286113819	0.07869342114554381	61.42880618846222	96	92.40758478706024	10.952862784155903	37	80
22.75183352966895	5.526329628737434	198.8410240456935	5.190168093669293	35.91591118872877	53.33122259530008	0.05565302346280298	62.890360912808866	96	93.26390930060289	7.823326027532339	39	100
22.79169881501224	7.847166557086721	202.2320716393774	4.101471919647161	41.09119031592762	52.824430204340175	0.08315387229970261	63.35803099779495	95.66061473057962	92.44904718967048	8.437573307646213	39	100
21.975193953147674	10.997460633711105	183.09229522382	4.742329571154358	38.95557810935584	52.5059586289033	0.11262096875001913	69.33650576960503	96	91.00619488126375	9.783471821416404	38	80
22.685109076580883	8.078322741115576	189.6627862575355	3.1252867240683146	41.29801410359331	51.67222194885025	0.10163619243922312	66.29504353532573	96	94.02098018770435	10.192592149797235	39	90
23.01997116976673	10.160017502883685	189.6107726805166	5.097708017631175	37.740002784763554	51.25492174965144	0.06147683601791199	69.4269885193855	95.80712920798322	90.69790400830678	7.723807675090846	38	110
21.44813488839235	7.307792095211926	183.38597035848113	5.816548232103348	40.32188759327968	52.186636050131916	0.08071964962317138	64.69926167761787	96	91.1409234711291	9.610113040491512	39	110
22.007764345582732	10.475705730758339	191.86792962331268	3.990970922009164	39.53779074281959	50.90388441504536	0.10297680601362491	61.489271700000934	96	97.62439726408941	10.67242951816537	37	80
23.75937032697886	7.349963918979592	201.44657398072425	4.4507021583591175	42.26403930821364	52.860475463509346	0.10964039116901897	55.24015069790495	93.5173628012466	99.9	11.017543580586082	36	90
21.369133924550304	9.336610754046962	188.47273298617208	4.734136334916176	34.38857884628014	52.97673311235332	0.1334648729751456	59.98928551156909	96	92.19681696828869	10.209271596932927	37	110
23.039663617491392	9.81720036055302	199.30301657224203	4.844970018518302	36.835734787212	51.80703483314293	0.054394797767613495	67.32329478521275	96	94.27266828395194	10.352794937543276	38	80
23.620304781057094	10.27107446897587	196.54026078435245	4.932291900843451	42.40411899338098	52.233849972268004	0.06374207623763556	63.72597870313396	92.14039463273093	89.93928062506058	12.107597377529734	39	70
24.165453905347086	14.160819971632678	201.64270459444325	5.109967232544555	41.647171752643885	52.16207626474896	0.06226445936891612	75.38568105768255	95.2706838417979	96.18003718255169	9.521238726626422	40	70
29.391371407914637	12.390978491959956	238.92867135130598	5.9646513195760065	40.52101698080011	52.57411497101996	0.11365162335700696	73.6088366158997	93.7385455428739	96.6014327900346	11.315569244899933	37	70
18.697891959579195	9.62269565939715	170.00041357535423	4.778409936601701	37.24395886023331	50.837101678339145	0.14087828433979174	78.1114528334941	96	87.97465895713273	8.167046143375666	40	80
14.6760621186248	7.032427736060695	152.7039508202222	4.508871450232347	43.14733880576735	50.80058077176731	0.0711696573017748	56.983773357966854	93.1391048964586	89.07015045377725	8.928586370132123	36	80
23.234013916827127	9.215544316559296	202.39928441886966	5.905720158345961	41.605120680266964	52.69348079032546	0.0482660511242363	73.123013706874	95.39741519159756	88.65893873092739	7.769154462984187	40	70
17.977097247995744	8.606277970285683	178.95327667457363	5.789326229954824	39.2989722682364	52.323206832110905	0.13117845607137485	63.501580669056715	93.5172237712525	94.15941733272375	10.075609643465532	36	100
20.10017761056692	12.011180712058152	171.2067793797776	5.05851260771951	39.238221733123616	50.21837180329143	0.06449298737630749	66.72866067519723	95.55233140823685	95.3702624001764	8.226635216124135	40	90
19.88990840290553	9.92207823372757	181.14868679800756	4.899163126658983	42.9433586956842	49.95136538553585	0.05811106658118485	63.63022265570803	94.35962423857991	93.97536046023279	8.008429582965375	38	110
17.932527131473414	6.419839502974836	162.22593696726574	4.227177829868694	40.40164621018913	50.221858044456575	0.09779036084945603	51.36397037011446	96	91.30433008165377	8.209163670696778	36	110
24.23325810420515	11.285762263545186	216.21032275065704	3.683150308201361	42.71458452150118	51.07777606849184	0.10231087087566669	73.02867091967377	93.62845962788504	96.52216980763723	6.600030374852166	40	70
21.423388770000734	10.0472742235286	190.8839244791227	5.036095751718708	38.30214328833818	50.96758816424221	0.019825891503354648	64.08468270350428	96	92.94264480053269	7.41303812560103	39	90
25.088076093290184	10.48816157433494	215.24802515479206	4.40047867088951	42.85263978123649	51.470955511314756	0.1231204763479371	67.3267129699411	92.42487402217864	97.42996566073872	8.611066509910165	38	70
21.661960538444383	9.088165375259004	197.853685191003	6.158573078846422	38.04759714179061	51.96737160678468	0.1164178061020394	65.66829813755109	96	93.87295197299895	8.988002292681871	37	70
19.9723223558908	6.056500571858534	196.0439314233469	4.183956043183699	39.03621353182619	52.19308169944404	0.08677957197844313	62.28754974403499	95.88348272386578	96.35641594371828	8.0201117164007	36	100
19.833150953677833	8.605373517300999	169.42714646003466	5.261117936863995	39.44906707441213	50.92016518804597	0.09298521378103276	56.908903158788185	96	96.81936545631474	9.327251813371452	36	100
19.343874339047446	10.978364962539237	178.78857291375348	5.111733811452968	38.6025868487703	51.046368975475445	0.15605918589647505	66.65076166111596	94.14600576096414	93.11102499051256	8.456784790639663	37	90
16.18700050465168	12.368516595473764	154.96960399003635	4.402179286455783	42.317251513622054	51.003868909808546	0.11683811953425638	71.61100735460558	94.37531778018825	88.72489869495173	11.320430407726292	37	100
24.836859721896058	8.48068655478183	208.07225092293737	4.246258687231979	39.92720718180379	52.966165431836835	0.15153279156952296	68.74149884687853	94.72805417089887	95.53909764941325	7.674723731984669	40	110
19.59380634048227	5.941775583208107	172.22031439238629	4.336849597688539	40.110944918746554	51.95824749950739	0.15829688307878928	49.53859752185534	93.56136324552232	91.53848946558796	9.817516502765177	38	90
21.06960652396072	6.282929154060837	175.61808469652826	4.915032022143053	36.93255893008177	50.79533301275705	0.13200724331057193	60.206021058850304	96	96.04292511117778	8.981921019202465	37	110
20.133191614004502	14.316819197939143	172.03695901729094	5.388429200816171	38.18271887770804	49.2785823617645	0.084704138834504	64.85108609540549	96	93.23600241712676	12.089323147457243	39	80
20.742666420715782	9.103923772820233	195.3472195812576	4.867353456005185	40.47961343139409	52.29120308924133	0.1241416006673737	61.49432352488235	96	93.11684563911105	11.389040855640667	36	70
26.240284217804525	7.4097401505304825	247.38328981026214	5.716245440640753	40.79100761658225	52.28057098436191	0.10523484936469761	66.80426564687475	94.20579731494945	94.4559150549876	10.812952800338403	38	110
28.43013207903187	11.94935458581496	221.70662558007243	4.264024712763998	42.31674526802283	52.05739253403449	0.08876198624147766	75.75234552188167	95.48181246662413	99.9	9.285458378118287	38	70
24.381799473319848	6.925502444936242	208.3721295589691	5.092398906201952	41.41717970270305	51.85169090129622	0.0825602373489372	66.77435599129274	95.72065487158783	98.35538087635784	4.8318338686526445	38	80
22.969466138591425	8.521608910029531	205.76050625452925	5.420515612245621	40.53643850769613	51.66180301211812	0.06963448059519806	71.5550978732698	92.95507198995544	92.2385183381213	8.04852421560974	40	110
21.74188865039005	13.394098322425005	184.49899166323175	5.922815675014016	40.555482865168266	50.696231357319284	0.10941419796851935	75.87412339824621	96	92.57034054385743	8.770581323859464	38	80
19.446373220596037	10.315377439451684	183.60971480350383	4.28223048797327	38.92597351027693	50.83467967953999	0.07577870612773596	65.66925648422165	96	91.49934071035746	10.04565016916148	37	110
21.439009972829826	6.961165292037036	185.77147248432695	5.849216816568146	40.30243860211072	52.54414380057518	0.1145706661686155	63.48339025851553	91.87268898667018	92.91932763737698	9.561729411330143	37	90
21.740824006446847	7.888330336553638	205.74285714688364	5.725810811835976	41.38595853204693	54.147355940421036	0.15532487410786622	66.12599675408275	93.87311328927143	94.25375949411855	13.396662411941513	40	110
27.77085514423814	8.971452022645586	235.90463793135967	4.35901321125143	40.54895258376781	52.55954660862827	0.1354301896543226	77.62174108856004	95.48174246122727	97.54901752383432	10.834382007827841	40	80
22.560775284308814	11.803055697938175	197.94176765390685	5.429126612819466	42.60697542043105	52.44899060181713	0.06952066573749316	67.35231404452593	94.12035100307234	92.70333219527228	8.711680145174663	40	90
22.38831442101586	6.744417296516909	227.5380334339918	4.907781914399242	39.52222261366355	52.618817984041655	0.07278425228346015	64.19533865715059	95.76277462828955	94.99283566864405	8.352439110740523	36	100
19.00685092426137	6.28987749057341	180.2899277311977	5.031038362384189	42.0883872436265	51.79564310377897	0.13537681149758057	60.10870250516166	92.65226953406288	92.78642839879011	9.865956230625473	37	70
25.547382570341853	14.029079560185714	205.32170412196322	5.879655040455186	38.278419892431316	52.43504872769263	0.12807452066769154	79.04424220098385	96	95.34832521324101	11.479938679317389	40	80
25.470744886182697	9.454308980208943	219.06960889766526	5.216742705521621	39.48091339898542	52.628854962221034	0.06373269966771936	68.0804787707855	96	94.73596149096899	8.669116968308492	40	110
17.05066569538001	10.89409142300049	151.2647946085764	5.552313413171772	40.854898590342145	50.34117248163999	0.07495054068529898	65.72738034050829	92.17750683780827	89.7532353810845	9.008937344237342	38	100
21.612723923814528	9.078670498822847	200.32400564398617	4.597901841942413	40.070978563846175	51.338020530440645	0.0017369162598037946	63.74596315924407	96	94.68049281454586	7.331663740648341	38	80
23.378283756390147	10.010352872129758	195.23298720135045	4.942307293706735	39.478568823514586	51.195356255324306	0.11187785910491731	70.14763322666961	96	94.4294337634082	9.45438953480632	40	90
20.992893227719563	6.042622926957968	197.5165643791181	4.223697024675051	38.00026483249713	52.44676508496817	0.07156395959309486	61.978703052748486	96	93.43095339441919	6.795991740162041	40	110
23.452128759147474	7.22057943867543	208.02348192700262	5.084393383135212	39.51844077598483	50.98621698292835	0.14090652823399935	70.54378195067211	96	91.15049546661473	9.142031064468913	37	100
22.518472656736968	11.162310226602028	190.6704736667133	4.70344436211371	42.150975527176755	51.36471650983858	0.1159606621107142	66.9056416770347	93.58873250535528	96.44772226939918	7.74202824516078	37	100
24.704282950045656	7.037155628834153	221.89516081988572	4.965908542814359	39.031737419665845	51.344787322138906	0.11528774742685985	68.3643729233236	96	96.4897937946986	10.02221671388011	40	80
18.248122818655858	6.928909991535786	176.39082272729843	5.824057675864111	38.014460519334534	51.01839354535887	0.0685330724936688	55.57988936642187	96	94.99404922886146	8.08702400734242	37	110
18.13448113612434	10.791665051179654	170.91507334200514	5.482865670784847	39.66191320204948	50.731832884466066	0.0493167749888894	65.20253945317486	94.01587813810963	91.03671452457642	9.415724467189245	37	110
22.866079452141303	8.384560229740393	209.48452848760598	4.599551132265925	40.862746290725305	51.812228060864	0.05880227804554462	65.7771873121649	95.68543852115937	95.29579581585723	7.33545067039239	37	70
19.913164240213696	11.64538385870669	177.73383415763735	4.391858226497649	41.36750068528377	48.96418438698727	0.0728130754146907	67.37498799669913	96	95.5857799627849	9.050156774999339	39	90
24.14250240334734	11.41603558461658	199.18316853165388	5.064975108633527	39.168648254937416	51.90001354901627	0.05603042839946492	69.15083662608642	96	92.44123575000681	10.78563264306922	39	110
23.7654904847311	7.411239816125737	196.9475070279737	4.881329258888119	40.04273955120204	52.2684152346876	0.09645429216009012	59.57396432029935	96	97.30497392886419	11.744472870513547	37	70
19.101448674312817	12.769114630884234	175.17100880085724	4.563984613333914	40.872220132021255	50.70600013841474	0.06106250366216201	71.4951468732871	96	90.04547734167433	7.665483274875225	37	100
18.15272763063152	7.6991222299870525	174.00352608645227	4.419764707040061	36.623368600854995	52.157226485528355	0.05404753098872867	58.848034597284006	96	94.9586411655272	8.931096376401726	37	70
19.154221585458025	11.100054922396195	182.84501293006502	4.599739307176598	39.991732804117916	50.06251155415451	0.02907692763013424	68.12775130201553	96	90.0130699339415	8.172717404041155	37	70
23.721199209496312	9.540601112998832	205.70778100625924	4.403888464357678	41.58917072665379	51.18736460001041	0.09711740832029199	69.0266375490648	94.8535827978642	97.18417853440003	7.351676930959763	39	80
19.55896050477384	8.1385899740225	180.03940964858873	6.128843172145011	40.30014022478068	51.60834380808278	0.08600401337044117	60.333930397507125	94.97802845465728	93.75028445531518	6.336851697197243	38	100
21.085346823556996	10.133754893878178	194.1323647210804	4.706883301043156	39.95959172853343	49.33267350325185	0.02910472774737892	62.06098061081682	95.38254240716722	99.32362340816728	6.626306927181366	36	100
19.614806657538622	9.57619972141178	186.26829855365366	3.8449926949642235	40.26804785620075	50.41689939522312	0.06851803991590691	53.633712932327995	96	98.69597463500385	8.15406663160475	37	80
24.516073174537112	7.737813841333585	224.78123709931722	5.494749342526053	38.51346580710814	52.432799926051345	0.0904369796630756	67.86920387251081	96	94.13494909819427	8.016295237768121	39	110
21.38360028167619	7.4146892465325624	190.17980739170807	4.881858348315005	40.2946974236714	53.26153658440739	0.109027038158228	63.71296199857935	96	93.56654097461535	9.52628726297861	38	70
25.276987643992967	10.607491566724466	217.63386839584354	4.900931886845187	39.69899125979212	52.741135872601376	0.04655423220160546	60.00895602012966	96	99.69213661502747	8.032753353849994	36	70
19.449982859378338	12.460597015058799	173.9143728011406	5.0744994970073565	40.778988609648515	51.31854616421554	0.13461844619935284	65.82526426758571	96	94.44716548391584	11.771240136823597	38	80
21.997261170640577	8.936920926140301	191.10730491445443	5.907944594244535	40.60438352083407	51.573447903959696	0.05799141561422723	66.51766248083796	95.21264921105934	93.34401964821365	7.133755247463454	38	90
23.03407180593188	10.802518880381013	190.47725398836982	4.096490025977792	42.076502766615576	52.024508691372056	0.11857306215579319	71.36212822403337	96	95.43880929446918	9.310429699720022	37	110
19.36467611629049	7.231690871997198	185.4231036422371	5.643818040544866	42.405624664390366	51.96312665637005	0.07900371806727643	58.63195255009312	93.84579639878466	92.03122602362727	10.45290855971504	37	110
15.053871799790098	12.439631469047708	162.45030784863374	5.761974549175465	38.73772483486526	51.17324318229806	0.06135067746145886	65.55626162200888	96	86.97979225042656	10.562294062766753	36	70
18.180536852493898	9.655276556067697	171.6618205189351	4.615598597595644	41.84937811248546	51.71415972810212	0.12312101290556615	61.94005678428786	93.92670589395428	94.77756220250515	7.311362875638215	37	100
24.645650160694473	9.253917836275106	188.52107902254642	4.491242701237819	41.09421832128521	52.651388106299166	0.12561859439436385	63.34504341933984	95.12785254546681	94.74258231159341	10.34127301506611	39	90
17.945823181846194	6.980746735336914	183.20595571990336	4.522379052189392	36.88719039547626	51.739161100931035	0.06215086492047819	61.98308097923748	96	94.35240424669334	6.965988209736148	38	110
21.18548365850753	8.861380756985016	188.82265656779393	3.8107653145340636	44.02540499489751	50.5628537433676	0.058088227127008285	65.91783895773914	93.60207281475732	93.08133783151328	5.926378157844027	40	110
15.719895338877848	8.970777951737222	152.58551240502032	4.5296726503006886	41.24586377947243	50.484962303567514	0.0760149327683588	65.35581103723588	94.39027318924121	86.95624657254264	8.313981453458757	37	100
25.241209472387393	5.398036737605527	215.23295063531742	5.761458013203968	43.121474733107554	52.456216208728826	0.04194050492671731	57.84909268864724	91.40568578788566	96.16117679634165	6.286630382698244	39	70
21.679860875463948	5.385465776833923	196.20292864379826	5.965409570809458	37.2526865317772	53.78739920099856	0.12223910154693501	53.92775172643283	96	98.94374601472605	12.104534396926502	36	70
24.306803989321395	7.329331149598506	219.71250264945644	5.0054675831091595	38.356532326998355	52.584736732538865	0.11754715972683329	65.42785398373151	96	98.52744885209995	7.770171778007821	39	100
18.666661829848245	6.986399392665111	169.66097028195782	4.86607211349193	36.78367317412566	50.71389087198345	0.08362530781723021	63.58502186875001	96	91.87909872682377	8.545974874579528	38	100
21.989178953964966	9.889915478740111	172.96231435621073	3.944258544294132	40.68151531578416	52.65316212656413	0.09601222196126127	70.30820131894872	95.91640580901311	90.81720851955725	6.793591611862037	40	90
25.219800248478197	8.916952464754376	226.42511686641416	4.991056413851837	43.0998166011291	52.15315458554277	0.16076959845140615	65.9352867837482	91.93685924420647	99.9	8.915877455234433	36	80
17.32526278190158	7.57771115729514	159.3767581039114	4.139501734471851	44.138571969805284	50.38508413938491	0.13994931309286027	66.22249629822655	92.87665140477644	89.75245443706898	8.370105703573701	38	110
21.787559293097395	6.889625715525366	177.39242407707434	4.252342747470814	38.043731273369026	51.11854163973068	0.0667576608098414	53.14320661995944	96	91.50479868595399	9.246901163818059	38	70
21.46652369672335	7.58508891106772	187.39948641619833	5.734342745438262	43.139564964795994	51.348760160152246	0.08048260557980044	59.462740981622844	90.57815212965073	97.07383738652388	8.896979132741905	40	100
19.619117070461286	8.396483606478498	163.67128270984338	5.417825980187464	37.12979505731802	51.16588958791406	0.10228747804257302	56.95910005808883	96	90.17233311657931	9.33383136801543	36	100
23.593074871737297	9.249257651353584	189.45704092971084	4.222378893615279	41.028633648120504	50.53778952733338	0.1162167036249273	58.853331199720316	96	99.9	10.428785042497887	36	70
22.233639902523105	8.813574045844335	204.45753164800615	5.564952511023619	39.24403921965124	51.410893824163914	0.07917328015031863	66.7203550368344	96	93.73146372115085	10.409789789396394	37	70
18.869267355667223	13.989474802147441	151.83157333976115	4.429169434648226	43.282386109122314	49.66264009267694	0.07508823971304873	67.45254790552195	93.56234156711037	95.17296970871186	9.428071448631261	37	80
24.283189255700997	6.154160375982984	223.24702867643362	5.212775546021007	39.321446528442685	53.30670720255969	0.12885740123829897	66.31458455514505	92.38198668720965	95.19482410023188	10.985362077790747	38	70
20.521200425295408	4.263263679334997	186.46475379371057	4.282138632230925	40.39919259630272	51.00974707293038	0.04495400354541133	54.207437971359596	95.09728420842329	95.9724338550358	10.469861583993548	37	100
23.59047783101177	13.289340741290012	201.8082239105631	3.829438699383884	35.46487978056385	51.41289379635342	0.0753941011132262	70.40337586053744	96	97.15457884049113	8.793129842079379	39	90
20.814480226852748	8.59574649371901	186.0158513602076	5.84405716819554	40.81439449985689	50.69328611604535	0.09483108310350921	65.25247006392078	96	98.51086253494547	5.76024568215824	39	110
18.322347880888913	9.003625076845529	156.64154510536383	4.766418710848396	39.96073763372837	50.38406485798993	0.05469387561097839	56.727736884721416	96	90.46312784050184	8.746347093618315	37	80
26.917649883308023	11.41525493749986	225.7288680332345	4.313273215152899	41.22037463421276	50.765290565479035	0.07539376589079043	76.16665835371413	92.56038671388073	99.9	7.355562325591714	39	90
15.729057591501888	9.448798983779364	135.00090900061343	5.356586294428674	42.932715859836776	49.0373740990862	0.07676171059301586	67.17205209766799	92.40827278473921	87.5130431421904	8.555573683313197	37	110
16.487499108784895	7.931419298776495	171.2136533167174	5.729385064485543	38.806945444988486	50.30556655651463	0.10367569530072697	64.62690436225068	94.93369878040744	92.64903842684072	8.22169960971769	36	90
17.190799933121358	6.024944715375854	165.95374248980502	5.980415874257218	39.60022134200171	51.23205408151297	0.09946334217686884	58.078045208751604	95.05798186637426	89.93983137888992	7.118656093204697	36	70
20.886989666975374	10.327571342607484	179.56243937069314	3.462325209033783	40.47108097391257	50.95371492663232	0.17952724186964847	61.64710976620334	95.82801127720961	96.31571728025611	13.362172293443546	37	80
24.534026458325418	10.768155129363064	202.2326443185885	4.696589100255999	43.32120559552877	50.72970333102226	0.15700785236435327	74.66477040811958	91.83675078744335	96.63166997020157	10.00833285664701	37	100
24.032893225362827	8.994050776037323	221.6800169877143	5.7272860335340114	37.60035104564777	51.569697496446224	0.1324963162193137	73.56365532648215	96	96.49310297283166	8.770471575356021	37	80
20.529407907688505	10.286851414031945	188.60880412694826	3.158659705969372	40.44868999215839	51.38968353526021	0.10798126770081683	60.36728239222653	96	97.37149596643735	8.873129126230612	36	110
17.001541512579195	7.634255485376428	159.66115359960514	4.034576926929109	38.084804157849874	51.63382386875213	0.13099545722566175	59.22812308360132	96	92.86031083766505	11.668245441215655	36	70
20.579630847926552	11.142084827692301	181.094285158901	4.011558543154321	39.153456004725605	51.21225930503987	0.08236756847741125	61.19225455855699	96	91.5455453137517	8.993917635465854	39	110
17.728644743837222	7.532224093097909	179.78689965662346	5.333332196320865	38.635723011102485	51.61944672379316	0.07629804060487644	58.26439140055133	96	92.34340423989627	7.077536501573866	36	90
26.857336408975005	7.701591172205329	243.53271093217825	5.717372754307256	39.70661539025029	52.52852273526383	0.13281223424980326	68.73267298354254	93.8071084831439	99.9	10.106980705589194	38	110
21.49665323132586	7.301604861788975	193.82174606475203	4.6297213486199285	44.87451320308516	52.45398041560219	0.0808683808523937	55.35284023476839	92.95074043857144	94.21041053182671	8.68015156120551	36	90
24.378684456614717	13.895378906400339	204.43698800136067	5.491848929848464	39.704428593748325	49.82042749998436	0.07190172547311548	68.39229420070001	95.89288886693501	98.34564884037648	10.797526426711286	39	80
21.890327724556606	7.142851869406303	203.44024336241978	4.542384291721697	38.10687522353308	51.149935292567065	0.053627958111518007	69.0339390516982	96	92.7001529586403	5.169362182081021	36	110
22.59198787353336	6.712585919429737	201.63855727978932	4.456037757012885	42.2044024347719	50.60083420646894	0.1372086991237667	61.193043874263495	93.89593209660168	97.45921073249335	8.774222592646446	36	80
23.748170542423395	9.244931638630817	215.13554275502463	5.8820558800898235	39.61102661528009	50.75380754949624	0.09569401256188369	69.70711297716457	93.36995736408089	97.82388228970683	8.406602795613734	40	90
20.94851574166425	10.068490362691525	211.39486916546073	4.291480062174287	41.03315758424217	51.91336555512978	0.06597684846736909	67.4686415560119	95.67641120880128	96.42589944974955	8.031300037257093	40	110
31.65801350792557	11.512353386212236	249.1032129358431	4.214090127205999	38.76757366875289	52.35870258271137	0.11687308172457611	76.24966246282904	96	99.9	12.403670676460044	40	70
24.988176568389612	9.029410170231648	214.65343729595622	4.178519871550464	44.98262496047227	52.83905015798862	0.05138327153793017	70.09287079406695	92.51773518651513	96.23191628683033	8.236604438680121	39	110
25.134836354012	10.381378678235485	220.98292326690148	4.672183440020878	40.20515563852062	51.83608754578618	0.10646852971992732	74.91080788100147	96	99.9	8.120247747393982	38	70
21.149627118796616	7.154373910115862	201.7613682972251	4.281994575212337	39.256372146409426	52.12085094299646	0.10148938141992862	57.252362883756945	96	94.05338854720985	10.834715744965408	38	80
18.53698052737016	5.377544353765432	172.8252801629871	4.241392059964655	39.92173350731606	52.097198782669736	0.11164452751962982	53.7101762779894	96	90.26078422639057	9.126053160433193	37	100
19.19138549181694	6.392704516424615	181.18638561189186	4.900409079779763	39.85178295997704	51.89587951818402	0.10470081047739904	66.82411010016789	96	86.13104418188533	10.195370779392631	39	90
19.136072533870767	8.901681639839017	173.89420938526536	4.951110144928613	38.85801127494423	51.26850763454679	0.08200171462281712	67.57560922229843	96	90.86656382842386	10.65003236289376	38	80
26.201832589134114	3.622658870187121	222.26590820038098	5.604131205817182	38.11299832808341	52.97078091660494	0.17137429381958091	61.5707083324987	95.98523891506197	98.96206769399355	7.055116968522291	39	70
18.090502412415297	8.766932466972108	163.5596984932581	6.4897944159956165	40.81531966026995	50.54567289439762	0.0964870895454087	54.58393925791695	93.42051484036554	97.27485596084537	9.31952249675723	37	70
21.493163511630854	7.244745284570833	194.73188522336704	5.381122277639029	38.711809446357755	50.79708213578973	0.11087678697454958	66.28915325630258	96	97.71199457039887	7.136881641459867	38	80
19.81170451310441	11.579343427942831	175.6768817977732	4.723708866538089	42.12498025083363	50.312907236588515	0.07341456862004789	71.64656599230739	93.49491321987959	89.073249651281	7.7800585334955885	40	110
24.431474347147116	11.892306039446678	217.24088452203642	5.389170097593299	40.673179350493875	51.63871526947128	0.03973727194953516	66.24421268436913	94.64116630830095	97.3672868241982	8.568556880424724	38	80
22.61272480472348	6.149956727442374	201.4169147789945	4.295404415371397	39.11706886444067	52.20670628300024	0.12277670709145816	63.60924854491454	96	92.05689429980433	9.254232068258267	37	80
22.613175921530747	7.976686684817448	201.8901843084302	4.7567060807529655	36.90265890455191	50.826869461408215	0.03300857834731882	59.346462200533615	96	99.9	5.817454692302826	38	110
25.488305021656295	9.418773136684488	216.78193411361397	5.14620736286588	41.81844708596366	52.915265030280516	0.1389216639655583	68.47454626958555	94.84761129913177	98.96503421410132	13.466118508482712	37	70
19.96673684809379	6.705013064964838	195.82233785692813	4.1615120691256635	38.86669635575052	52.35608777008509	0.060005574316607864	49.44482842556721	96	98.61720611861253	9.64880079974597	36	90
18.798758858417646	11.56097372615777	175.2679703642714	4.918172334001621	44.41485367797897	50.6247710962592	0.09627236319985892	63.29945976635677	94.09878613746372	92.2100025174082	10.447632443470061	37	100
23.2270130166065	2.7173709162133486	213.82927824241958	5.028391883334638	42.446833887013945	53.90772180610075	0.17120975203753053	64.47860685867799	92.57184858261049	93.12728235751227	9.010795094595547	40	70
18.485725926369327	6.567312391442885	180.8824268620758	5.274029603451078	40.60154705942918	52.01471351394718	0.09505720402847068	59.252357900910496	96	93.59178832114225	9.462777039633172	37	70
22.38821557629019	8.700945975673815	194.87570902179957	4.5509984045773955	44.02620981309661	51.369360332282795	0.09680383153355086	63.42644511913892	91.23618936842686	94.33008966488762	9.897998718663391	36	80
22.29160680838771	8.432101789893656	191.40128124787023	4.6682487661390155	41.23478034922654	51.799783279478206	0.05906812746172425	49.159478881027766	96	96.57334547957677	10.384558187554894	37	90
16.08593340651093	9.586025497368464	141.98983263616904	4.485710241975906	39.840129848851994	49.085004189908666	0.1063658852635159	56.86230008509263	96	96.53443310463204	8.46717418546127	39	90
25.175101760433012	9.456217604630982	218.15040264973638	4.881173299179226	42.70503227862962	52.95015133772296	0.09936901429135293	75.71630616423504	93.82021028544595	95.59789918683981	7.47520571801479	38	110
25.855543672976694	9.20953086081514	222.27743297247224	6.135341571655708	37.55162750949848	52.29467548958078	0.06534142229666004	67.1976130155676	96	99.74867781459045	7.8182198482792735	38	100
17.45766618062875	9.58942263750763	158.7822016053863	5.789192557327131	38.112378619225574	49.410380145390945	0.10179634270433568	65.5558976046512	96	88.50039625405505	9.26094586891289	39	80
18.358051655613302	8.941094346917625	157.9427546000917	4.591687188410096	42.414090416506696	50.97287272596103	0.08605415822874833	68.35778993156929	95.5874301339591	89.64927520295609	6.798333427658818	40	110
24.444846183413063	6.482708732665417	194.52586974911472	4.58654921160351	42.0393028526027	52.70165202095979	0.10408417578603532	65.1614191026561	89.3843403361076	90.77159558039182	11.416089714963695	40	90
19.56139315650183	7.766796300934321	179.57971328897756	5.084430681843097	37.80711232695827	51.05848676317321	0.1792425717698859	66.37674933106246	96	91.34832938828495	9.286473953529988	37	90
23.83911294489596	7.965449541830817	214.11642265249128	4.789779479265238	39.94592268165831	52.47227637555405	0.14246253839939757	59.034492849627135	96	99.9	10.993282974304556	38	100
21.25215007350271	7.899882824634463	180.28700339358124	4.95152730493665	41.118728081049944	53.050957403804254	0.09890349387324782	55.40099765291601	96	96.30783606459346	11.743442711387331	36	80
16.207342301170097	7.729032399947563	170.41681543571323	4.717935462915989	39.575679643974496	52.31605548802975	0.07559241970906719	57.888144661368884	96	87.9426220899178	10.984881966176127	37	100
25.050620923628255	10.69545701221449	228.8439399230962	4.795115533543013	41.41775203248031	54.072277372114634	0.10724631014442443	73.24385107739302	93.18862705041924	92.01594190960593	9.128100580000098	38	80
24.540861322951077	11.372659047307017	210.93671125778607	5.095668763806019	39.459753704684154	51.56159133701121	0.03666715740418908	73.37653080207085	94.42337868002211	94.51510773363944	7.286298404134813	40	100
21.042502287867023	13.881415545881765	179.86866530010113	5.7717989099588385	39.43585162681978	50.74653263865864	0.09670284837880938	69.8525745305723	96	94.22204068654163	10.019077581968608	39	90
25.40362735341223	9.427950249321318	212.913239566078	3.639525901106391	43.6937347683072	50.41863071590057	0.15814886189565286	70.84249715860989	93.59409226016713	98.91742053599022	10.826098473210228	39	70
31.797607610119655	11.487666536032354	246.67563058784947	4.9748122881107415	41.40498587521696	52.34217297389576	0.12016260548267058	79.8240465076563	92.86797070145592	99.9	11.58699295201296	40	70
24.633794214371285	9.411615584000117	206.8393993293546	5.684201462814665	39.10322465994775	52.37676867925381	0.17467679558433713	63.08531939830079	96	99.20543511505149	13.083974728810816	39	100
18.58768917799715	8.93294129260643	174.459981691571	4.773790519401799	39.10069657177024	52.406433695872984	0.122637314126537	62.065732538928444	96	88.73053195266685	9.685998829568165	37	90
21.489724497563035	9.38192827106531	205.27272400491697	4.8860713825324185	44.09654361780232	50.629508381797386	0.07919572878888716	62.27275168492181	91.96502152322135	97.0488477797172	8.085681719419918	39	90
21.269922868823254	9.077956086156295	197.42970409937766	5.123280748716825	40.564051569657956	51.71811199671487	0.044738733528821344	59.40681926032608	94.66036255386662	95.4895898370913	8.74793339172594	36	110
16.084317413537825	6.859964748154156	154.12176454688444	3.1518621585462654	39.266546178036926	51.610096447040355	0.10294176455216691	55.46840936510876	96	88.72150617714291	8.111715001164773	37	110
21.2718098785527	12.19370254885298	167.8369767217356	5.279665385608304	41.39828838619798	52.483407040143845	0.09633344054271668	70.26301428588994	96	89.43585378131766	7.939084147428244	39	90
18.914539680429314	7.841926536377928	174.54489295120496	4.798598734440967	39.415122311828775	50.84633876544063	0.10445978047375569	63.47488573565447	96	91.07135797503996	10.359656290602363	36	70
16.3897427079469	8.566445116073945	164.8584909279694	4.448143030743379	37.96812336727664	52.80481666923722	0.13764249608560147	72.43521696628324	96	90.5601845901846	12.111164142427228	40	70
24.026296968722022	8.599102844482683	201.14353726207352	5.525561190518998	39.38155335012955	53.3625343522118	0.14207696188123614	63.44048368373749	96	89.33582134048149	12.176299548752304	39	70
14.729549642387235	8.960218899407835	155.5329827991219	5.810570277567031	42.829972878031086	51.09702464137249	0.025785211225898053	60.13658036929115	93.19937053647402	86.15678079334481	4.330330438842216	36	110
20.86804061625267	10.060831034744362	189.26000918190888	5.702024687346026	38.23602612172719	52.10970249602672	0.06099026676859168	60.88015393406302	96	92.0138283641303	11.137192174690751	37	80
21.681907248084933	5.517994195220635	201.87748984168553	4.641986233442764	39.28678242789976	51.98918114726096	0.07469323309661444	63.00123243664663	96	92.54624455899952	4.861668919055861	40	110
17.97896333977448	8.711425161735882	152.9949660507037	4.900023308682663	40.847642649777555	50.51301984617551	-0.010305185	57.51043739045162	95.74397754159537	90.71673165020516	8.470399057688006	40	70
19.92641175160466	7.899728594333092	190.98041131259063	4.751780644966409	42.49100861616266	51.21424195120474	0.11584710756730249	62.59820762833459	92.73067708139659	94.65387641666597	8.786163657895482	37	80
18.12998616306287	5.419451837952084	175.2334367214805	4.325458034169981	44.82614539984121	51.114905049257246	0.11167576386691143	59.20042136315989	93.46545485238818	95.0585940356444	6.199004785027746	36	110
16.13482407959654	10.11612384111239	137.73928082210287	5.741676380230675	40.744773624217075	49.42183505069648	0.03364952598056718	55.281287478896374	92.24768983473226	90.28731851699902	11.226974152373955	36	100
24.092749336019814	9.107221210214117	211.5634426844193	4.936551264361039	38.199732332529166	51.585574812362196	0.07479179291224083	64.66536479100489	96	97.89999786636427	7.773490529051018	40	80
24.68414310762825	6.075760432881791	221.55346773543496	4.920203528851697	41.117148408740064	51.918089989257794	0.15272174544531128	64.402598587622	93.90935016213574	99.9	10.287006721054809	38	80
27.948279283865567	11.841524972730856	233.29634723205493	5.1903697388302845	39.58628442026292	53.19080474682432	0.09991584797476448	69.92805670297238	96	96.52736941614751	8.511809081518708	38	70
21.073848056364465	8.43114411658069	179.12388092101534	4.6870987188147195	41.04882517203926	51.517117082979816	0.07022270100528835	60.04074185328314	96	91.70392716909092	10.558894925503164	39	70
17.921772777831062	3.66152781405994	180.37033711216964	3.9140318251481956	42.205154820543285	51.93083155206063	0.08959359898939516	54.98341454697676	95.32135736621562	89.5705016832505	7.113926557053731	36	110
18.835528117431295	5.851891891012235	181.19531249235837	5.76674680058159	37.874678359611096	51.16388594262476	0.09538454991647699	59.78615028407205	96	91.09335203407757	3.746993434624941	37	110
19.226962016627173	7.919680255803382	174.9046462953518	5.129518798360995	41.089213364147774	49.68890578565323	0.05411165803597027	57.86848878955229	94.15029517469536	93.73431036669398	9.121160116034261	36	110
20.28193849362223	10.790455935522086	183.90650040625735	4.395382494609057	39.00110349641825	50.3953082880605	0.0849021979155782	73.08272611705509	95.71364923807732	95.40479087702137	5.029594073130907	40	100
19.125390364829492	8.81963876033466	151.21785331807354	5.424381206042106	41.760644081914634	50.06677739249582	0.08777259260063182	55.93665666547655	96	96.13385627707096	8.422570479811485	38	100
25.70679735639777	9.004428929338436	220.90438019347232	5.030999412365545	39.70904363273019	53.39460363160049	0.0887393917034512	65.91163424844922	96	95.35371836	10.199711073018785	39	110
22.842190740078856	10.43150504396493	200.05548236672226	5.761423221316978	36.78235696142382	51.839559427805256	0.12304174916433762	62.21590431178503	96	92.7068922415497	10.631200216730425	40	100
21.005054583001023	7.165952174200009	198.92108195337437	5.489857414891984	40.39513958212339	52.911935388470965	0.09688124882041534	53.786281147726044	94.63285508031665	94.22923010405461	11.241728929020638	36	90
28.82223583966933	10.065689885009148	235.8900116829916	5.254192742775312	43.2541862704833	53.04792495602094	0.09385560665437527	70.40800209529867	93.3151298532402	97.44942320362613	9.91269826477447	38	100
21.709794772637178	7.37752375156175	188.60616823245502	5.36204780532919	37.390688135581584	51.9643525303184	0.08876142657400961	59.01587186730278	96	91.99093665675487	6.2205434233633286	38	100
21.643850738679728	7.84472467086436	202.43352585535519	6.026072662514519	41.18937268618664	52.355106191241155	0.0838992746352142	65.36258519560492	91.41415099666854	90.86124058357329	7.117321649850022	38	110
20.016659165967653	8.268842176143503	192.68820250827	4.964085907428838	39.754632843377905	52.450185798313065	0.1185101561273634	64.19229952854054	96	91.27364613726537	8.986375558104292	38	100
25.16497630389796	8.277113121372038	221.61260587984438	4.016576335836775	37.58511185078358	53.37951924272996	0.1297635346227634	67.48201749614819	96	94.89398932514155	10.226698870326864	39	90
24.186025603179793	10.898425225315778	197.0311006323394	4.4866348278977775	40.93661408996064	51.522716310952184	0.07805814129358074	63.678167615706485	92.88982171932668	96.14870995345265	8.282664670283099	40	110
20.88443369917528	5.316004121093918	198.76036497087514	5.293698549820978	41.92825972352313	52.39983123173227	0.11204169349050945	60.955126519701906	93.06701931098064	96.82085735483294	7.456765161925132	36	100
20.880917356970677	11.357148052367949	171.08762216840105	4.81045999491041	40.33695539553515	51.354154790882376	0.1183335433258137	73.90723956758474	94.97013010318753	86.95580909183964	10.39231214850422	39	70
20.851663686706395	6.9557354273492145	181.62622655115072	4.155006272977383	38.16338344012979	50.605161655117904	0.06287609587940446	62.451483776954966	96	91.58651898734668	4.018176342845447	39	100
24.91743521322511	14.266274669462579	202.96194534922276	5.473920385272883	37.414197911470396	51.79430587048849	0.08760630293065837	67.21583734987851	96	99.17350783260414	10.511098678752118	39	90
18.46981597861186	2.1893236224645616	177.34659088949908	4.860250064527317	41.69400916033885	51.436841413431765	0.12267823520936108	56.22628784095079	93.59856731911687	92.93837948163778	6.953898078326022	36	110
24.132820390824044	11.569989234715955	203.57058101911733	5.01842449032778	40.06701682080717	50.81793018499126	0.04096790735536562	66.52959562119875	96	97.08209359532846	6.352462177653383	38	100
12.719128511804517	2.1131419639104836	124.08115095299061	4.239878498748305	39.496779600532626	51.51480303284858	0.12921285196450755	42.1600950280223	96	86.59660066946049	7.63165472802807	36	110
17.17517913951366	5.373448324407824	175.52596759347594	5.69243231282018	38.84970246745693	51.658746998269635	0.08632248310768094	61.148466041286454	96	91.45157917295045	8.361237089906934	36	100
22.057721124855668	5.403115253686807	197.73598304981905	5.253181699726518	39.170957998981535	53.356932717828755	0.14948810620564248	62.075797655899855	96	93.5982777382636	9.418667127088879	38	100
24.693778928525234	11.551802016748574	210.7497348926469	5.521518300416897	42.28005066697662	52.73714742159961	0.06532922862336372	66.33338359945257	94.56316900136996	98.46162559361782	8.913677769805881	40	90
23.528707566336745	8.4128816220499	221.52321860184992	3.9384740346911826	40.3501993683623	53.26749299896767	0.1177110029670965	74.71044088322647	96	93.06591188384192	9.375115161653593	37	80
20.324177836811273	9.128355297864983	186.34814081340508	4.570591334625786	37.88527308377177	50.81694502489859	0.10180646640577651	58.40140359787695	96	92.3567848196202	6.665323336606274	36	110
25.224543651578436	10.825390561498095	203.7303027555791	5.37441097720476	40.09415916931161	51.21450260058975	0.12557088852163348	71.54707519052278	95.30726236087162	97.27824194522003	8.90159716803006	40	100
26.855692443197427	12.635251267336496	233.32976415200312	4.638825591965633	40.59106339545661	52.76174635654532	0.09301316505012253	71.89467749780533	96	98.83113881040448	11.945083707208918	37	90
17.220575822066273	11.946674314330084	169.17491501757206	3.451865773273331	43.563950906111735	49.04209468745795	0.09404311891300446	64.19745104834514	92.95400280509106	95.28987566158735	9.414350604487502	38	70
19.280682946930444	10.410982766127352	186.03041185800782	5.453541254843849	39.894199626859404	50.56685451252268	0.019241875395353963	68.06527203841759	95.12949707528529	90.0178503322969	6.833158767089355	38	110
20.854632169495343	6.608844783902211	168.95934666179394	4.6760573701248855	39.44417168901339	51.37724446701065	0.13206181811633094	56.564358341299865	96	94.25394294739358	12.651567896693157	38	110
18.289085082076557	10.18523623888732	168.46422358479035	4.143867208586388	40.07862515976868	49.10000427544318	0.0330811659870868	62.22958389663592	95.05994220868186	89.42358092626797	6.217058698647456	39	90
18.70869687056763	6.765929531975795	198.34629102760812	5.83882413985784	38.77443298624458	50.792248365359896	0.06955670291925559	56.372496115296826	96	95.24410300213603	8.618310039544276	37	80
18.284036436007113	10.931132721846925	165.73623929766163	3.1138175473958594	43.67770836684674	50.850689269693646	0.07261467538271182	70.09875261208079	94.02564166469395	88.01655952113664	7.927292296705442	36	80
25.15619788759398	14.604864718636577	235.53208745159952	3.8460916545585304	37.8832605570194	51.69214716581543	0.03691260026186314	80.7060983861048	96	94.63710306584754	6.738766870727799	40	110
26.268064023302415	11.24742908073977	234.66964476626762	5.947827139393661	37.51785557005348	51.592616120748716	0.10871991354990457	79.59586612214393	95.1895571041016	99.9	7.279741750777269	39	110
21.60737417933444	8.802774612980446	183.70036887473188	4.929452768578436	38.33090510535703	50.76404779044015	0.07940117732505883	67.40202996337143	96	93.85364095884208	7.549135315245444	39	110
19.06914345881315	6.992761355383438	181.98912027488998	5.087717765905273	39.20912782558086	50.66560385204638	0.0716599359024365	55.76372456105388	96	94.16532417516117	8.124477986492256	38	70
25.781303826208887	9.009252562494689	205.13378253142267	4.014710597233211	45.03687108884177	52.13639210097249	0.10290075057696609	63.63207642227976	94.2815797706827	98.61347394484466	9.445834090180114	37	80
20.221086588605584	9.219075522570435	170.28526612797765	4.484724683847827	39.337492956892035	51.60849760214096	0.13593107413781544	58.45650308670182	96	92.49178230485941	9.744560291161951	36	100
20.348464758679345	6.311244290605826	189.37034971501416	5.1983882797735586	43.73606040484901	53.42512521363241	0.11916274975984545	62.212073032206746	92.05192432891248	88.99065387961068	6.483848873415444	38	90
17.26717082614462	10.436722365525963	164.7489153624508	3.7854785929227344	40.201957895913814	50.944189800870966	0.020051332077611714	68.49198832690242	96	88.4719067488548	7.289267351133368	40	110
18.04446021798849	9.503103907739792	155.3835878953056	4.923056222387397	38.73861664744549	51.16850324612929	0.1731999324351804	71.15202577997027	96	92.77305188435366	9.475251382675204	37	100
21.307747063065953	8.878356566990643	179.74722743402342	4.5392773420480825	41.73551680395367	49.978639404609744	0.05095972418326942	58.65346219438259	95.6022985130749	94.09421253003522	7.059777212751557	37	110
14.851449091204623	9.451584962878737	144.46086405378813	5.256567375976393	40.163529660858615	50.503878014526386	0.08678976487683039	55.61758402747564	95.36313045740988	89.1878223378498	9.660932632197616	36	80
20.49971193958546	7.875161837891286	184.81463045799762	5.543111481744643	40.91869759392355	50.97682032352613	0.057422191095343994	60.73986010564496	96	97.67112177185592	7.056568655555031	38	90
23.20301669425736	3.7369715958979786	194.23065236337985	5.4894499839136355	42.16020314144379	51.80400678935059	0.12640220920977016	53.72687954955466	93.36192854836276	94.34011637313527	6.593461351658801	39	80
19.520176716733108	8.29411478267196	180.18104396488533	6.625899368573877	41.80013737407798	52.03543574183506	0.06836957462103134	66.1651314295606	94.09909564898221	91.12252186506345	9.313876652056155	38	100
20.469853688792394	3.3857030948773037	189.82299183514078	4.544857152857236	37.5482471715944	51.4492126732063	0.11434410811913984	49.60471233037198	96	96.61870618242767	8.664387903702956	37	110
18.603567295431322	6.91432332496024	180.6318155801192	5.929132200127474	40.70204310193398	51.33166010758018	0.07574023878482618	59.18950734581534	96	90.31522576800947	9.338365824789967	37	100
23.93062592132401	5.154989071878749	193.27422383589303	4.805968345200894	41.70181195535832	52.66598678367305	0.0978350411173405	60.877274181182294	92.89579908838819	89.77100444244557	10.029965376471798	38	100
21.03881856572109	8.63627791635553	205.17240537020493	5.42865977741258	39.38568844319914	51.28258364391645	0.11793082654672292	68.07334249395973	96	92.18687432388478	7.692235166744746	39	100
23.307881955480628	9.298763748554359	197.04572562747123	4.258481658730306	39.21663257031453	51.86822742778819	0.11728241920786658	67.29493825763491	96	98.33712811877585	6.5874245532605205	37	80
20.063804096369566	8.718002082172717	193.41821067970125	6.028181310561035	40.14839616739511	50.336131132031014	0.08382396620809829	62.471980177589955	94.03605385494016	96.5557867372104	7.2035912364036285	36	100
22.278703524681678	9.419529020613146	195.70072352185284	5.602017899048418	40.06763176904359	52.80958610888154	0.1437451814718679	69.39875293479584	96	93.09019712759837	11.60308862244969	40	80
20.74661906425195	10.11914818522845	179.90369535319098	4.461082609438592	41.56836539007635	50.23291676545813	0.04868407471382018	62.52928826486373	96	97.24671558512897	7.602835336629511	36	100
17.567977747564196	8.151333471050009	155.4721912356822	4.564093244405578	40.481626612591675	50.713947631952855	0.15882610116859217	67.03378628452899	94.6099568970408	87.66792111524802	11.121026794276455	40	100
22.373163970114256	9.62508273521117	193.97557024909867	3.9692829335889326	39.5364006439111	51.715851418470955	0.09158001858668992	71.40633638081351	95.47765223637525	92.64808358547523	7.33897429671816	39	100
14.642841125646498	6.1699624480617645	160.52994443821848	5.11554894514516	41.54032340590252	51.52397169264083	0.11441417064155475	62.61795470042094	93.03197772239737	85.61804265557095	4.064904894630076	39	80
15.940047650287692	10.898939095461722	154.51692575102723	5.859596724431164	36.881873496081894	50.3054370163794	0.00881433145054046	61.54313858119021	96	89.2475697275303	8.481043341672514	38	110
23.78940695566031	6.9672821863846535	208.52278290947856	4.5654596746798575	40.85961587868513	51.73393635109442	0.07922986217061345	72.91951399091646	96	94.56778015390248	9.581834708509675	40	70
21.848226833700576	5.994572481264508	200.7647685965822	4.06153137796983	40.566628059098704	53.74295860987061	0.18023072097724524	61.46051043352296	96	93.07051641571664	11.929163379606962	38	70
23.61952082537056	9.473262091268953	201.32463327092898	5.620959762549886	39.89949234081427	52.83121903853558	0.12870374690049724	70.89309277054974	93.63790764042848	90.67499417942692	8.362851781838472	40	110
19.55205120345851	5.391107487543406	177.00322735540448	4.4988447516951515	40.468494943898804	51.68139683527516	0.0881289518892639	50.7163054935558	96	91.89227338234772	9.986226626269113	36	90
15.883189385083817	6.495004310323502	163.53091918109124	4.5400084847676965	40.13588029903033	50.9687281159576	0.09795802263624671	59.2833874770486	94.17480840847804	88.74130645365588	6.180750260512183	37	110
18.101917071186296	5.569896207092617	160.04635392111163	5.617036233125746	41.59395898699423	53.421888722010465	0.14061371239578557	59.131073928503604	91.01365622984437	85.83133214813759	10.630465578340852	37	90
17.888654591198062	10.106071122239994	176.67074250965328	3.4578932593446425	40.39662345725249	50.019987055976046	0.041056847702541824	61.00619739435591	96	92.85489451426349	5.907580116376831	36	110
23.130789478143367	8.508106934674428	201.9167172544494	4.202261053240301	40.884688801430315	51.48856321703025	0.09732658086057867	68.34356119082894	96	96.90441275015095	8.491312006349077	40	80
23.662154901681017	8.945979391719154	209.24541737338228	4.215004313898018	42.767273925567864	52.16009793678547	0.10942322549464509	67.00103242187735	96	93.67466263512806	9.159911722994309	39	100
18.963654340905702	7.888785898837109	180.04143495976317	5.795899007011393	38.33845917761029	52.881228030267444	0.11958106748669797	57.83899063582628	96	93.42771221831393	10.5793541838075	38	80
20.63379286277028	8.076774271800307	192.59778750423445	4.1879869138006995	43.05252329001995	50.10914044577467	0.03512601638841656	52.67196613498811	95.1191527413249	95.49097481582237	8.969238486049534	36	80
26.74634146893789	10.876518162300783	227.89758105191146	4.655540857990648	43.96077626664143	53.0852304147166	0.09873488714104123	76.52871628733774	91.27266654080655	94.53071037396636	10.500868235318263	38	90
23.32265235108192	10.176542798364174	212.0905185249388	5.351023178946645	41.99707712466937	50.99074914350376	0.029766616684137978	63.97119304859504	94.41208163362788	93.70793625475677	7.164583773388793	39	80
22.996023904092034	8.965504968167322	210.66837553201245	3.8228042030261413	44.65428469983272	50.80936519220036	0.05507212235822312	66.13249545185883	93.48337054448999	92.73004638854448	4.636060337928209	37	100
22.097448324451072	9.434571815320735	222.2127535630693	6.035488130767573	38.08646362511741	51.61441053696155	0.051125360176749554	70.43339948752246	96	98.00992266850258	8.153382839721703	40	110
17.434357350794528	8.085431355978645	177.67534908411213	4.832113776971482	38.189220388475874	51.590211551703845	0.17190972375475588	62.16662904808643	96	93.75174659942095	10.158742933473107	38	100
23.18142582193708	9.020950321707973	199.5236788266553	5.876293020311602	33.67116581063191	51.1231911565053	0.10573766891087699	80.12343337071673	96	88.10893557668422	8.508692115583205	40	90
20.686180959305634	8.334976388475258	189.62564272531628	4.464486483695655	40.9713729907151	50.99861767664857	0.10060545343898869	63.50500434003589	95.05841151300054	94.32034757223113	9.563299388519948	39	90
23.505017941226708	6.51221008247667	207.8813957181587	4.996236564283868	41.16303189043803	50.17217385264857	0.12603982959319562	68.64055016130197	94.56527674182344	94.09068348823735	6.193166755680889	40	70
19.87431717372846	8.505600800183256	194.76603236055513	4.892990862337174	40.825893101115874	50.85785524141972	0.11847093874235445	72.1075327760239	94.02518717364609	91.9717931651262	8.149415383535525	39	70
25.51821726764115	10.85748399207285	226.204964334959	4.4946576817454	40.07098977441945	51.640650423082896	0.05923756081072384	75.46621944091783	94.81525222855507	95.51134972819099	7.473639582038767	40	100
28.31083744184309	11.864860126809743	217.97028686757437	5.2412991858232685	39.61277478154276	52.513576689736446	0.12470814856061431	67.96645434956905	96	99.9	13.251566422857707	40	80
23.189144281100294	11.826744994562576	202.75061189044462	4.846389147486641	39.64772339585159	50.79228100123163	0.0448529986589616	60.011717300561415	96	99.9	9.423617874262666	36	100
18.594221446595316	12.488834391416539	156.63573185059835	5.537021867261867	42.06514660612188	51.07479154096033	0.07081218585180467	68.92250409686456	94.70860200713332	91.14224777528135	11.575177402391763	40	70
18.536135617655408	10.764045504180604	184.4213516673279	4.773326792	40.41375971010919	51.72452506324822	0.05975605126983536	67.24604588352125	95.2059742841344	90.93849490598987	10.206180345155603	38	80
25.332831955085958	11.801376596402239	221.9623959141308	6.324365450389127	39.68336455539995	51.45617316551157	0.11142647800919209	71.10531975549435	93.89287085517151	99.9	7.184297903727553	37	90
17.271300792551163	7.224145891569997	173.3075972522276	4.452670984736311	37.85716003475737	51.33178552890889	0.16637475953865685	55.94586879612395	96	99.58326792370345	9.810333074535402	38	100
25.147023628376648	5.437878695673293	214.85391057738246	4.5197475702690335	41.192283687514305	52.98449140551258	0.1106961754445539	63.22249057468133	95.42475273594727	91.67036523054912	4.876882272905329	39	110
22.609254503661152	8.98712339131336	206.5351318972098	5.816955073066771	37.21418328856868	51.56114059336822	0.03064244740554027	72.25495323178832	96	94.88520335969227	8.537312802897075	38	80
19.417802237403386	6.526451245794047	182.38594692085448	4.656403361524667	37.79861470842443	51.342571623637745	0.12916968055916106	60.73356490597404	96	94.46957738188868	9.300224350157386	38	110
25.235981677349525	10.932950917589359	228.22860421316017	3.7934299420664557	36.80017090728521	52.944120771106526	0.1441326728076034	71.3976570883296	96	92.89900317696755	10.436487329947784	40	100
19.69508212651398	8.078207032818279	176.7485048482106	3.95268957884947	43.1220886025976	52.02450912938413	0.12551634135313802	61.466342993635	93.27519738731236	87.55547418172523	9.073088812515968	38	110
20.694099639724634	12.155317160943817	202.50511914726144	4.807063647054177	38.369712758298725	50.027630950824935	0.014323222471065142	71.14658856970343	96	93.35088603993361	7.148923977230231	36	80
24.070297327005882	10.441362208421799	190.03748715804295	5.684909468268801	40.55180169457719	51.18225765902312	0.14493095655580693	62.70597284215997	95.10154735839272	99.24396468843791	9.59891430486303	38	80
17.763898159634476	6.596133894375242	184.23854416020308	5.728288664015883	39.00942072852115	52.40915609868128	0.1111309288887297	58.16305588767903	96	91.13147420279672	8.270576648847083	38	90
22.712001970638592	10.752739303735492	190.56248896222766	4.840375327196357	39.11461681764896	51.39506283911799	0.03008236598256521	57.34532921720794	96	96.82857270123786	11.733683261892509	36	80
21.370862729096004	8.604834730306889	181.0052249129876	5.634255158832513	37.877422285484926	53.54101136850229	0.12017600478776089	66.02449768901705	96	89.82306675020821	9.81237430629128	37	90
17.535452616976617	10.0243492254434	162.22473020900767	5.255176723868901	37.34531130242638	50.3475904815889	0.09234443155695252	59.03179065482036	96	91.47387905228065	11.608882957575872	36	70
23.46873664320989	13.962580785463402	205.36328163026354	5.486755115588354	41.13813198538784	50.95994008035695	0.06866529640352435	68.02193045563095	96	99.9	10.546442909720952	40	80
15.441161139201562	5.831547730379161	157.52893771505632	5.01291650832942	39.30268484610654	51.420057533163124	0.09932599334086172	52.49526187689157	96	93.80233488636284	9.06707296166365	36	80
20.29483575796834	7.147750138875106	178.60303489216867	3.7448501102309613	42.15098243843266	50.597825113851314	0.08366316341849599	50.26125258572641	95.43160760524847	99.9	9.597123361728318	39	100
19.641686019928628	10.638141520568812	173.5526730181308	4.821324087247719	40.033037665248216	52.02541982146875	0.12354882589956612	64.42032539305129	94.23262139404954	94.56390053928185	11.404102203450858	36	80
24.35008626726389	10.183315498776208	228.8142704515269	3.9040657216379735	41.08786067235651	54.32420784349284	0.12599516232125707	72.61076580778989	96	97.72928454218238	10.87403542373357	40	90
26.157009663237012	8.076139374365162	220.92303699291634	5.824041046587568	38.295077799416234	52.415114773739	0.136229754465641	68.09515625591766	96	99.9	9.490668277124554	39	70
22.761592569646332	5.998257640698841	205.43586702783145	4.613952068126364	42.94958005012376	52.39296678186324	0.1329059007830296	55.90228921075575	94.02186682315396	99.9	7.868066626088275	39	100
20.620606361828493	8.82947968760254	172.67640962222825	4.472713100788659	43.076220192030675	51.18880752923828	0.13228680511680935	68.8876513244226	91.24568906610264	92.43261215524298	11.122098044631736	40	70
25.297407375218913	8.998430362331217	221.33916931710615	5.317461952072508	39.40113453605528	51.595343081783675	0.13040491493545503	69.51523305571907	96	97.0007369949591	8.631551666931617	40	100
22.624619998408622	10.207443605675472	197.79429897922975	5.845610232580537	37.72818809203983	50.412706745316626	0.024665503262389657	61.97473659191315	96	97.71584330406228	5.810385281787056	39	100
24.92435238329345	8.455505223828036	210.84645799926824	4.7395242396378565	40.48911884927342	52.41378783007097	0.11440335133990266	59.46137488481095	95.9335397806093	99.9	9.411101808968663	36	100
15.502672265286638	11.451709204381904	130.93263657480958	5.148689459592425	39.754502040239835	49.507447257118514	0.12139895911325643	61.07112989030812	96	82.70641256924512	9.647101753633034	40	80
19.16728534536288	8.584724021275614	173.79563286888134	4.626876065669402	40.10528254131711	50.20171019833959	0.07586030539561675	60.463744624060574	96	93.27131919238896	9.004882046048692	36	100
19.619387411832598	9.524378930194025	168.55286499497868	5.446536482036219	38.55639221605206	51.522331653497616	0.06447034975806004	58.955503424167645	96	94.188946826598	11.311377472385463	36	70
24.33571826494869	9.266801256389142	218.43115348007836	5.007667216493849	42.36358165676265	51.701191296265264	0.08375458222599777	66.3680404004003	95.90684584993089	95.29473522373007	8.067025323	40	110
21.295481058554227	6.726788102881855	192.45863721560903	4.578928664856318	38.781392544598866	51.796982677546445	0.09661106684166064	72.23363713793537	96	90.01436346537649	7.949987763157567	38	90
25.13706260507805	6.42507844414216	196.86249647011147	5.5263929563177445	38.31498032260257	52.01650991762324	0.1757100948352984	63.66732773751102	96	95.32027988937402	10.35670782007858	36	90
22.02289023710427	7.401027811502236	198.44200220283054	4.971120741345326	40.88702715732798	51.565012426309856	0.07209807526345974	63.32644455497667	95.64589899570167	97.85734349102192	7.708075503296731	38	70
25.708442227073952	3.909400045606035	230.42000203805182	4.140199690515114	36.36708816279045	53.279815062801156	0.12744977007743374	51.02639029117008	96	99.9	11.468921838360853	39	90
24.98559947056661	9.386115546684335	232.09858345595524	4.150700468081026	41.842229927022935	50.45262894015907	0.09434131430878977	68.29292370548475	94.7567092373381	99.9	8.53164708160878	39	80
22.599261526168537	8.177954864757378	201.52682529885087	4.43857498388295	40.38469027186613	51.21071335909925	0.06029595642519918	63.68200903816821	96	97.58614060109493	8.524546894833888	38	110
21.07320166786341	12.584607353434327	176.34387362674696	4.197152334025088	42.16539030965033	52.17718477220009	0.08900091699872853	67.48581365752314	95.21629150306929	91.46299916111478	10.799036698243093	39	80
18.374271273636314	11.294844226827964	154.71148034860377	4.2596299247070215	40.57067379904478	50.40793283079007	0.07722426339086468	62.47304711897582	96	92.95962109287588	10.151709270172757	38	70
12.146553463875328	11.862896784490138	124.12943202547831	4.735874888597663	39.18017494973098	47.47502261904037	0.059823720189600714	64.98736377576836	96	87.17906316029004	6.696338528268906	40	90
25.163444664120306	8.97753692907165	209.38255377149633	5.1834321795053615	40.44748918350102	51.5284066082634	0.03163094146426067	64.68870987586203	94.640058822831	96.80773607754776	6.906402316811617	39	100
21.421926478701003	9.572115971934195	182.97699737473084	4.062120599570794	42.12993515828039	50.49967360528051	0.06301773064816785	71.00517104267705	94.03611645081371	91.39722847955458	7.083787647053138	39	70
23.65055552066273	11.032599078805923	207.12593004966675	4.953777077369773	42.18288994505099	51.82298895820385	0.036863318249787516	69.97886198410175	92.59388243040507	95.93043877018236	6.424759511413612	37	100
19.193948325873205	10.510311802066768	182.49608920447167	4.415876126173606	41.905224688682715	51.77636699217282	0.09975366117876396	69.62089553012808	93.76707430457047	90.49634320395204	10.4773336430631	39	100
22.598590009903113	9.217681117230935	190.56771418578282	4.127959564748931	41.843208100482194	51.26392764096789	0.1431837707820911	59.45498271570697	94.67103016391357	99.9	10.782548717791546	36	80
17.459813649986405	8.238012717013198	171.99107113912797	4.8204162624397116	37.332366909675386	52.298867303512026	0.10033654434279493	62.65888291927719	96	87.1029298497982	7.1999341664526595	37	90
22.618556012446945	5.9961966399131725	197.21216267458482	4.986456184159478	41.70082141120278	52.51474940995062	0.13663412756070123	60.23258618745498	95.16547741833426	94.20281780206702	7.524868411203011	39	90
26.718244533741373	7.912668059219086	232.0521191949192	4.527998848690614	40.65335723948063	52.070707847344536	0.1201669221488122	70.2288519864457	96	96.263369941719	10.333220794223221	40	80
17.512715565515094	6.953551845052534	180.42222391659053	5.436669152726872	40.151544624071406	50.556421559799176	0.03283862179419883	63.38305472594218	96	87.38790299611736	5.249748022928147	37	80
20.823859801419513	9.425437137217765	188.67917853430052	5.078515882207409	39.62575828256489	52.04981064832525	0.0401929738974922	62.24032095658327	95.88193292983559	94.97289409370651	8.940606952106329	37	90
24.86160421766898	7.69252488371118	201.98656404139876	5.090243102522123	38.9045379540989	51.07844062013925	0.05224233526355754	60.606595750511254	96	93.26494960665259	9.23580442170799	36	100
24.135598195838238	7.828498027691217	219.86463276438246	4.266060171112332	41.92701279323423	50.54556332801002	0.057997971517907226	68.27911475693115	96	95.67984726570381	5.23402172025079	40	100
20.3646329158961	7.807010902662401	179.62088950415833	4.50191894821039	42.232287566116774	52.79540922093078	0.14831415365669054	64.94749301364698	93.62225531926249	91.10059970858904	11.846084779819623	38	110
16.954804006713356	7.055001570940493	145.04205637873645	5.135033630793243	38.614741325354544	50.57627801942998	0.09477601967915937	49.909313464444104	96	92.3784342778691	8.456563980553215	36	110
23.97565786106327	6.5080550785764615	211.0011545080789	5.301362868951278	39.83277492446099	53.215308867814585	0.1464275370336391	67.85064067440996	96	97.91737978787238	10.41889395552448	39	90
23.48639825488459	4.563526497894907	213.86454750361327	5.142851235055159	40.175807160592015	52.91538517679527	0.09926236633916372	58.97626689492575	94.48941313521226	93.33743638534261	6.867974060180616	36	100
23.27451096057145	9.35119988646153	211.12030728219023	6.073574090548604	39.418040683871595	50.46622025373169	0.030066560376668702	63.69350170522415	95.95072859091766	99.9	5.496375441275147	38	110
24.814360777218273	6.87821388086147	224.57985408966383	5.156012231352647	40.01070764661158	51.37378660191519	0.14410255929853633	68.59670445960194	94.9661702686076	96.67641397811366	10.555586447244451	39	100
24.65978642380821	9.569332935559165	206.99774299243018	5.213601801061512	40.46239199159837	52.569709329846866	0.136845478021005	62.26012391061502	93.09140593697386	94.8302814526219	11.461687910637801	38	70
22.185056881645522	9.719653617074393	199.1599402248896	4.103368713558396	40.593031219404985	51.67450763230932	0.10933014985743988	65.85107369676999	96	95.34109001049057	7.618618697080779	37	90
26.224718616128733	10.304650616641748	229.78905264784777	5.777886445459164	38.61367999093381	53.05880769579511	0.16385392898112358	70.02640856990924	96	99.9	11.587439684992699	39	100
22.075561322775627	5.211330482969597	203.29789812925773	5.478173726515635	39.738761671752584	52.069331336776564	0.1557074451439797	59.56528853542456	96	96.65673547904336	9.541950323945914	39	70
19.852183682322305	10.306353827794993	182.24353755449084	4.661377035816832	38.882875313611535	50.67539922632135	0.05723912233106228	63.22196550323996	96	93.44082328765725	6.777126082486289	36	110
22.472315130031326	7.425517318928389	221.24984508200055	3.7499326469348393	43.52844399714381	53.13538194570418	0.11147238254364196	72.0282933780187	94.9119045207719	92.21417595822912	10.129829559229313	37	80
19.249565339264795	5.937043742642589	190.52380229000647	4.517971735460188	40.406257588049705	52.51030727018593	0.11280776433999326	62.08431273358876	95.7104870157966	95.64320544185671	7.807764369787159	37	80
23.845619423452714	7.731816264277439	202.93386273430735	5.055192921947777	38.426591001032826	51.45146408036861	0.08352613402913274	61.513839802443535	96	98.59690845808208	12.827780522805762	39	70
24.03855297198258	13.671997826570081	213.3812531487989	4.753724889623534	42.082700107816805	50.22158665342913	0.1055332459678552	66.98414554404854	94.34800741740884	99.9	12.101661376250693	38	90
23.198427258119906	5.912399952352654	193.88728223503327	6.619801104354302	39.986464201724104	52.358041505442806	0.14615673562976222	59.16827406559723	93.89310166566457	94.64359106066306	7.571106099565479	36	110
26.26604279540239	10.250083510752546	237.47641322156892	5.526362960047843	39.94189020597597	51.77885183898465	0.05936091859890475	70.43431934113677	96	99.9	8.12136231088544	39	110
20.172479850405647	5.994493777741162	169.9539121950852	5.232349365268623	38.554954307717296	52.71335668068651	0.1009144522939891	53.689535265922444	96	92.1535844641334	11.860913061213253	36	90
29.320049158093344	8.566347985652904	225.10549361230866	4.888939774911093	42.73607386531519	54.344679827227694	0.1448872435377401	71.37432146955435	94.30523277660583	97.25825917086252	13.7501779623599	40	90
20.04540731614255	8.980620876654989	178.6073135211985	4.467239120926146	41.91893825411369	50.91756506270862	0.08538599198325002	59.614145286917086	94.42308175351276	91.18047869661352	9.601644597059023	39	70
17.64841333955239	7.5390437743707155	174.19380983068692	4.868838484510197	36.089659976832806	52.046651588609734	0.08756940451927692	60.55790411115753	96	94.40622257502231	8.360343638410649	37	90
16.34783625253004	5.4150250571416585	159.28074283671998	5.269182623983138	41.16236326341276	50.69432238287045	0.10931856844482701	54.07991086343178	96	92.95807011243036	6.794989182653562	36	100
23.247027120673753	10.063395763398217	192.32933227282345	4.581598857937137	44.30250063087487	51.01598329188438	0.09977048543676681	65.51934207902852	94.89412942253188	93.89531666036228	11.703242783504203	39	80
20.51088302214849	5.011667563219614	179.7669262337373	5.062543521773289	36.89955876741709	52.53637941677821	0.08066090833569037	58.50001864879419	96	90.19450005579887	10.952748224299668	40	70
16.01589692651635	7.616720605290965	144.53839793410813	4.447525730792676	40.0533478023288	50.12399747936658	0.11826166882615402	58.164248404786996	93.05954568923067	91.56837749920733	8.51803169193187	36	90
22.374032694090193	11.137883215087165	186.4710095753588	5.5970535371119245	40.41676488435427	52.970066517772885	0.13245285155720543	70.93593964351115	96	91.3805923864629	11.63276547892721	37	70
26.165301209105568	10.887284325970189	221.1961596186694	5.0193196337506345	36.93156473444763	50.69214354836005	0.04903682293031811	70.38328393771268	95.80014120507187	97.3307597635273	8.655459671633682	40	70
20.830419154727448	3.072131906772263	195.14183949047688	3.820800315200498	41.18031339164233	53.31223995590836	0.17997563553195667	50.09589998271064	92.40144773619333	99.51965891328308	7.962510875354925	36	70
18.45039965918953	7.065303797417572	179.88552082885784	5.621868528210963	35.802506545081684	52.16273542276705	0.04510394818286646	66.48770760635567	96	90.26788366409254	7.842626325164437	39	70
25.68816645943299	11.844438638579135	196.40108748045893	4.454570031096802	37.17658544395548	51.972358288259805	0.1222555769837177	67.62312943096052	96	97.93235732199116	12.447711433007344	36	70
25.042432674426056	9.039699866475429	219.02042478825675	4.943606011163264	39.88000979518411	53.53712531259575	0.12963527272553266	64.49522319777526	94.17657153758638	97.74628061919393	9.55712922803449	39	110
25.857686876283665	6.016359396676457	223.8775704746838	4.5236108154681665	43.92179589738296	52.654745806826675	0.10781412159340382	56.003083337716845	94.28357738739767	96.23058326045287	11.241646753446894	37	70
20.938671767830634	6.511323015672586	204.42286851824517	5.4018554209715886	39.50322777215081	51.993972160323715	0.13454595029667404	62.038763931946384	94.68100735767109	95.44279925775008	10.639501392540495	36	70
25.505723182909506	7.85416682028999	213.47822855511075	4.625055484944636	42.41855843321103	51.8023356015347	0.1173449992312305	76.82992044054852	95.00525610484904	92.68872782368487	7.305066400973862	38	90
24.46595174093553	9.07297499205872	210.9178309207847	4.666353175096125	39.06191902705056	51.2817156318595	0.09515026737075634	67.56799672250736	96	97.8840197483047	7.65527276684891	39	110
20.436793672717418	7.942684511825305	187.2015623944964	4.894391392662357	40.63679632448307	51.823607581445124	0.1085219812022599	57.56074757707637	96	95.33287298415567	8.381042359552557	38	110
23.460734608427526	11.0646343057509	202.810793345343	3.8412465362531547	38.96418648908479	52.38366133396475	0.08432712034180559	66.82476964617008	96	93.54579454911949	9.19308648278731	37	90
23.084221106254756	7.114337044721849	216.41697768287904	4.633151841192471	37.35069001037609	52.22394209329802	0.05725039638616456	60.65280534668741	96	93.82378762581895	6.947136484408659	38	90
23.086208706675134	7.777923411752758	198.3616040252582	4.356726939852762	36.86178222630682	51.175764333427935	0.1406328762589576	73.59822537460043	96	94.01138421547684	9.641186513848668	39	80
23.916108279180893	9.004785308547865	210.3292610860879	4.174569794574367	43.56904484310898	50.84049327349474	0.08403053744142173	66.72228488064651	92.44263308383016	95.57371308015155	5.692646343027727	39	90
22.796277983149924	8.41226305329689	206.8939420926239	6.735747685519892	41.71240666154032	52.83466409578876	0.10255842665962547	65.32841143042586	94.29540631524702	93.99682423101346	7.691244689093311	37	90
25.429821109328184	4.859633982592565	242.9820289055926	4.9152222783121395	35.25946704277747	53.12615068140924	0.1560987600177023	75.84706349803419	96	92.62012194257363	6.144198315587849	40	70
15.955748863623777	8.843537423999715	145.06149382201957	3.9276572340892044	40.72019516618553	49.97962973902141	0.09550187905790371	56.31570396444033	96	89.91575451347498	9.226516475219283	37	70
18.195028043691806	8.917872844771574	152.73529813030353	5.070895636958563	40.409897321417716	51.214509619893576	0.08883340425428381	53.39881838676895	95.18548944801985	95.35200991339019	11.422519296118244	36	90
20.29058709732285	11.676046907269523	162.53591808046912	4.84642464069556	40.77797883688385	51.00986951324041	0.08476550046998606	58.28351467832505	95.6409869516037	94.65778863649945	10.437488614110247	40	100
21.74930739841597	6.481896707458654	194.7511287629844	5.019207946389512	39.789172259932315	51.657479274716145	0.10998404022182244	66.68573209524314	94.84855990140322	97.24993114327802	7.157717701413379	40	110
21.48696886801347	7.760550377312751	195.02736068818925	4.809262419153736	43.093929255092846	52.013325790425384	0.12118520243535252	62.417276827516126	94.61238741326348	96.07867226367499	7.121916243473604	37	110
18.139999687291343	10.37681603520683	172.63890448490181	3.996706535153163	39.21412522225449	52.16209283799461	0.02690406479827323	68.43656381266851	96	86.73837519904693	8.28882276402012	40	90
25.93610072726224	2.555939311953378	252.56335862596737	4.341051771225874	38.125798279131374	54.78274951205924	0.1850069145777582	55.76848064170199	96	99.7412123211126	9.150393691846462	38	90
22.342674902646696	7.676521334174908	178.8177703665345	4.20408268074132	42.18803279396946	51.592013194819856	0.16156360428426764	58.68866129688956	94.81012034425076	97.58188822793319	14.930556963807142	37	70
20.14581099018011	9.715409807384761	184.1752580378328	4.597210348443889	43.22688219715458	50.57169497756504	0.10299504735646299	72.30989791497561	90.94636121032146	88.7196530507416	8.918221209783251	40	80
20.907490040724575	11.66927363724684	174.06440996993058	5.7066949239944496	37.60142554559337	51.33560987425666	0.05504364178261659	74.79198360785985	96	91.66362856821668	10.352914297848256	40	90
20.872912969605196	7.2417317910096894	176.56983378395768	4.02974385434629	42.54581952784383	52.03178623859988	0.1103588280834612	70.89994940564002	94.85935228558725	86.33933608194988	9.454987090616019	39	100
26.084699827777733	4.942821855967134	227.18600608205725	5.09306675862707	37.895346958200335	53.037458870445995	0.09523495021660248	63.81870929529727	96	95.19389224770266	7.627567571769049	38	110
21.394572897133944	8.660042725941539	193.6258281338348	5.390511667126592	39.98877325080066	51.71957931056521	0.09592640094559508	63.57832911687147	94.32315565381292	92.23048584921355	9.016693067102429	38	100
18.322382874255304	9.474535951966159	144.87357484385234	5.285285592640708	40.608755040720304	49.533466939252015	0.08759088821030557	59.20279763962062	95.27112527450036	94.35785106601378	9.597780273233756	39	70
26.63176018406191	8.385966480894155	231.50975199615408	5.452784770897475	38.49817211149018	53.134886060477555	0.1408820540585503	64.22541077886832	96	99.9	10.600992553949592	37	90
21.35505859994298	10.698757704600672	180.92623079661433	4.981379725763302	41.96378349462583	50.7161836656354	0.06653344619702024	63.47892437916738	93.8124600550331	93.79111099939811	8.005330747180231	37	70
20.82176820372126	9.052841132055107	191.92942258624444	5.060883887655665	41.69175428243056	51.45846147294177	0.1284247121533864	61.287460625065876	95.24359406711068	97.64076944334947	8.683188691242128	39	80
22.888459091845604	8.86599541449247	190.65951686270753	6.0646198741337844	39.82796836067216	50.8699457543114	0.06775598352501122	62.26719512595024	95.20138488304809	98.94454925038283	9.294722736292576	36	70
25.89754123211152	10.005111865029203	225.36710168140763	4.798428780111334	43.69764571124843	52.122665049102345	0.14024903781924372	63.82364500400116	90.75101783144684	99.9	11.66807676487893	37	90
22.951703953467934	7.294116349819129	198.4932784507377	3.9053715423820026	39.83432315843376	52.025775771698676	0.11103773741141033	63.59902763801843	96	93.93462027726562	9.044423180844754	37	90
24.91553206539939	12.266650448714838	210.12795958725104	4.513251287350798	39.80209175905281	50.95014933598072	0.07462551587989709	72.32431442469947	95.38504886460136	98.84852173414937	8.421652707338723	39	100
22.86723070550223	7.254862161497635	198.9304386262289	4.695641564201006	40.08772665843646	53.886865719719104	0.11957182505498139	64.9071650249938	96	93.78713000706465	8.580709250651635	38	100
20.198780997559275	7.73412539110326	185.84900079491402	4.750448626534461	38.85268716837822	50.53716131785177	0.05814682954941221	61.53425371781833	96	95.53222613289252	6.446559795869724	40	90
